# Supplementary material for: RNA structure promotes liquid-to-solid phase transition of short RNAs in neuronal dysfunction
Source: Commun Biol. 2024 Jan 29;7:137. doi: 10.1038/s42003-024-05828-z (PMC10824717; doi:10.1038/s42003-024-05828-z)
Supplement: Supplementary file 3 — Supplementary Data 1 [file 42003_2024_5828_MOESM3_ESM.xlsx]

## Sheet: Fig. 1a FRNA-1
	PEG 0%	PEG 10%	PEG 20%	PEG 40%
Data 1	10.2988	76.765	210.984	274.104
Data 2	21.1359	84.941	210.498	262.997
Data 3	8.9429	88.604	214.376	255.177
Data 4	8.1758	88.392	253.905	262.9
Data 5	11.0241	88.712	211.967	261.796
Data 6	8.7057	86.246	236.155	267.946
Data 7	12.6949	79.209	226.391	271.52
Data 8	11.6828	84.139	221.449	266.406
Data 9	16.8619	88.763	245.783	275.791
Data 10	17.3864	81.6	252.026	254.727
Data 11	7.6552	82.795	217.128	276.515
Data 12	18.3925	67.886	248.516	367.811
Data 13	15.798	87.904	235.006	257.435
Data 14	14.8407	79.147	231.737	252.242
Data 15	22.0187	88.046	211.787	260.228
Data 16	22.33	87.419	238.114	275.788
Data 17	19.6809	83.549	259.783	259.337
Data 18	9.6124	87.391	410.254	252.365
Data 19	12.2705	83.486	243.302	248.468
Data 20	6.9445	85.847	240.983	264.38
Data 21	8.7316	80.713	246.612	272.863
Data 22	12.2053	84.75	245.766	281.376
Data 23	18.0541	85.072	224.587	252.096
Data 24	20.787	84.739	222.314	275.532
Data 25	14.0773	89.337	215.053	285.904
Data 26	10.7303	79.221	253.231	255.625
Data 27	19.7679	83.095	257.939	250.004
Data 28	44.6111	83.943	212.835	286.548
Data 29	9.0893	79.195	223.967	266.915
Data 30	12.1914	82.39	222.762	254.592
Data 31	20.0521	86.069	241.869	248.538
Data 32	19.7121	82.335	213.912	255.883
Data 33	16.9273	79.487	258.389	270.647
Data 34	16.6749	78.255	233.421	72.316
Data 35	18.078	85.542	217.671	250.982
Data 36	8.8139	82.859	255.26	248.858
Data 37	22.1704	82.5	224.807	51.915
Data 38	18.1552	82.231	223.28	252.645
Data 39	6.7753	88.359	259.863	269.08
Data 40	19.9508	55.752	222.668	264.852
Data 41	20.125	84.005	259.226	279.464
Data 42	10.6376	84.45	226.302	261.149
Data 43	11.7998	86.612	223.544	253.241
Data 44	14.4552	86.116	225.576	272.759
Data 45	19.1023	84.791	254.437	280.704
Data 46	15.718	89.134	239.379	59.125
Data 47	18.6705	82.256	240.094	264.206
Data 48	11.5848	84.363	209.838	270.688
Data 49	8.6154	79.406	241.819	253.478
Data 50	10.4475	81.55	232.349	251.496
Data 51	16.9993	80.832	233.197	282.824
Data 52	15.78	89.397	227.124	266.954
Data 53	7.279	40.486	238.577	249.984
Data 54	10.3006	82.753	256.381	270.898
Data 55	8.5054	79.426	219.158	249.307
Data 56	20.8824	78.641	233.282	257.822
Data 57	21.1481	83.63	221.661	258.206
Data 58	8.053	80.354	248.5	261.089
Data 59	17.8136	82.409	211.514	48.332
Data 60	16.807	86.001	220.074	285.944
Data 61	6.8393	85.866	225.269	261.211
Data 62	11.342	84.852	212.634	264.999
Data 63	21.9301	81.737	224.775	262.653
Data 64	20.1926	84.305	218.254	272.542
Data 65	13.649	83.149	249.387	260.862
Data 66	14.2551	163.733	248.706	274.682
Data 67	11.1469	79.804	218.255	472.258
Data 68	17.6446	86.381	231.584	285.97
Data 69	15.4075	83.304	215.669	53.941
Data 70	17.8123	87.401	240.335	267.158
Data 71	16.8951	87.392	223.599	278.387
Data 72	14.8373	85.93	457.746	265.952
Data 73	18.8203	89.157	114.311	250.285
Data 74	7.2735	79.697	249.854	263.69
Data 75	19.1657	84.957	250.437	253.229
Data 76	15.2395	81.149	255.312	255.751
Data 77	9.7509	161.719	236.212	263.814
Data 78	12.6253	85.592	209.746	254.297
Data 79	9.4354	84.689	235.435	281.223
Data 80	18.1276	84.184	234.436	268.92
Data 81	19.8919	144.413	119.889	81.865
Data 82	9.5787	80.217	253.312	280.601
Data 83	8.6824	87.051	235.535	275.558
Data 84	11.2048	84.732	228.462	281.248
Data 85	14.1654	83.839	240.961	260.162
Data 86	22.2882	82.706	257.71	249.141
Data 87	18.1588	85.647	219.084	280.751
Data 88	7.1519	88.933	254.128	263.728
Data 89	19.3085	94.187	211.734	273.971
Data 90	22.2876	81.309	246.522	271.54
Data 91	16.2044	82.247	223.766	252.206
Data 92	8.5845	87.846	212.505	255.425
Data 93	15.8118	82.985	212.231	263.825
Data 94	12.5268	81.416	213.464	281.432
Data 95	9.9603	84.547	225.631	272.646
Data 96	8.1407	99.149	224.849	264.453
Data 97	9.6802	86.145	213.311	261.07
Data 98	15.5008	80.493	395.121	266.266
Data 99	15.9786	81.504	215.724	255.486
Data 100	8.0098	81.288	249.722	279.763
Data 101	14.8747	85.93	367.759	286.143
Data 102	15.1752	81.714	232.093	274.008
Data 103	21.0446	78.638	219.693	274.294
Data 104	57.7231	80.838	246.296	285.891
Data 105	10.8522	85.903	220.574	270.175
Data 106	8.6597	83.982	253.223	265.835
Data 107	21.0352	83.714	240.489	267.843
Data 108	18.7891	89.067	235.638	250.102
Data 109	18.1063	108.277	236.015	268.82
Data 110	13.2068	88.236	218.842	259.721
Data 111	39.3306	89.276	237.506	60.267
Data 112	7.5183	83.149	230.207	254.846
Data 113	37.6858	178.751	211.041	251.289
Data 114	12.9724	89.196	221.459	283.187
Data 115	8.0924	82.519	226.489	262.696
Data 116	15.8214	78.577	225.104	266.817
Data 117	20.5456	87.701	237.76	278.001
Data 118	41.6961	23.278	255.667	383.656
Data 119	19.1939	83.158	243.81	273.738
Data 120	15.6046	78.77	128.395	277.104

## Sheet: Fig. 1a FRNA-2
	PEG 0%	PEG 10%	PEG 20%	PEG 40%
Data 1	11.5591	76.2957	108.72	536.25
Data 2	12.406	94.3315	133.469	518.923
Data 3	13.9557	78.5136	102.112	517.521
Data 4	23.7067	77.4248	113.493	502.657
Data 5	17.524	68.2016	132.664	515.169
Data 6	24.4182	102.977	102.751	255.498
Data 7	8.8809	68.0962	125.546	513.423
Data 8	17.4131	99.4912	126.99	521.362
Data 9	22.0324	82.3139	136.603	512.603
Data 10	23.0598	173.953	124.682	625.189
Data 11	24.628	81.1541	100.231	528.328
Data 12	19.0495	65.5969	120.493	361.122
Data 13	42.5369	88.0548	102.129	436.892
Data 14	23.6934	100.21	128.524	559.117
Data 15	9.84153	78.7878	54.4922	512.358
Data 16	16.1609	184.989	135.235	517.325
Data 17	22.6668	76.1687	114.188	524.851
Data 18	18.123	96.5393	103.244	560.426
Data 19	22.8746	90.3624	120.866	540.032
Data 20	26.0397	88.2635	112.868	562.378
Data 21	20.0648	65.7505	100.632	522.852
Data 22	48.7228	67.6684	108.435	543.348
Data 23	14.2672	187.999	119.949	562.389
Data 24	12.2274	70.0071	113.778	509.677
Data 25	18.8294	83.8727	125.038	506.647
Data 26	17.1611	66.3267	133.769	555.516
Data 27	12.1949	73.6529	133.531	548.659
Data 28	24.5236	95.2305	97.9672	550.208
Data 29	12.0903	69.2914	136.733	358.294
Data 30	24.751	102.918	100.643	509.939
Data 31	18.676	65.5744	110.278	550.1
Data 32	11.5555	103.87	125.067	564.268
Data 33	10.1268	82.7541	111.103	472.728
Data 34	43.987	183.835	136.427	535.186
Data 35	24.1543	77.1393	108.356	548.976
Data 36	16.582	94.5417	117.205	554.425
Data 37	9.4123	85.3508	111.113	566.333
Data 38	11.0999	75.1282	119.78	553.93
Data 39	21.4385	100.691	101.471	352.426
Data 40	10.7369	79.8809	127.844	529.675
Data 41	18.3357	80.0317	111.897	634.237
Data 42	10.7481	98.7068	120.58	520.44
Data 43	14.0931	87.0738	101.65	565.132
Data 44	11.9622	68.8758	107.529	503.716
Data 45	35.4458	80.3944	212.291	516.888
Data 46	20.9462	94.1377	131.887	558.936
Data 47	10.652	68.1744	129.255	501.497
Data 48	22.2272	115.099	99.4614	542.682
Data 49	88.9308	93.6056	105.923	524.884
Data 50	23.5255	48.3127	122.712	519.538
Data 51	17.2598	86.7906	118.823	532.877
Data 52	17.1745	166.982	98.0083	552.792
Data 53	16.9409	92.7172	62.2668	566.408
Data 54	41.6323	66.0062	119.546	615.862
Data 55	18.0282	77.2822	118.669	443.895
Data 56	24.8506	88.5538	64.9953	563.196
Data 57	19.3863	93.5043	133.831	560.312
Data 58	5.2075	98.4287	107.599	560.121
Data 59	9.22857	101.306	135.068	562.773
Data 60	10.9545	72.368	130.854	565.827
Data 61	14.4487	125.18	160.126	554.449
Data 62	14.1364	74.1032	122.335	525.214
Data 63	12.1801	99.9006	100.163	508.961
Data 64	22.6586	70.0374	100.146	510.33
Data 65	11.7537	83.1206	133.631	525.249
Data 66	32.3372	170.157	103.578	527.446
Data 67	17.522	77.8846	106.407	563.023
Data 68	20.2754	74.2203	114.216	527.942
Data 69	11.7145	100.823	304.912	564.533
Data 70	51.7208	67.7463	100.501	531.198
Data 71	20.9615	47.8289	102.104	438.156
Data 72	10.7746	95.527	107.699	506.394
Data 73	9.1509	91.2364	105.278	461.232
Data 74	19.9824	86.5889	133.238	230.702
Data 75	19.0572	82.2455	110.342	556.531
Data 76	19.1432	98.0099	131.525	550.136
Data 77	10.7259	101.404	99.6741	526.249
Data 78	39.9048	99.4313	129.266	529.115
Data 79	25.1848	82.7082	110.317	518.716
Data 80	12.493	66.0801	115.756	502.638
Data 81	13.0786	78.2749	101.811	528.61
Data 82	18.5486	81.8296	99.5201	556.282
Data 83	15.1545	86.6784	114.299	527.072
Data 84	18.2361	68.2714	108.159	536.848
Data 85	17.6004	200.211	129.488	507.777
Data 86	23.922	94.8833	123.698	556.918
Data 87	24.9393	69.523	113.816	545.431
Data 88	39.3139	74.0327	129.863	545.591
Data 89	19.7227	67.3494	123.414	547.162
Data 90	21.5842	74.2487	134.038	525.499
Data 91	20.7711	95.7631	136.623	557.316
Data 92	23.2536	73.642	116.624	541.543
Data 93	15.5826	76.7127	116.042	562.621
Data 94	15.4666	85.0278	127.983	551.263
Data 95	22.8856	76.7565	101.647	520.61
Data 96	19.3181	89.2272	125.141	511.242
Data 97	23.9359	70.5579	131.979	619.736
Data 98	18.7802	98.5369	107.686	547.837
Data 99	12.9552	81.2048	107.185	519.566
Data 100	20.0313	98.816	132.051	565.899
Data 101	24.39	99.762	61.7928	558.323
Data 102	41.3188	102.94	105.693	526.787
Data 103	10.2084	96.8292	125.825	532.688
Data 104	9.04602	99.939	99.4461	535.394
Data 105	12.036	103.226	130.537	525.791
Data 106	11.513	193.542	236.648	503.561
Data 107	16.6157	166.562	105.891	421.6
Data 108	17.6449	68.0594	120.13	318.968
Data 109	19.4949	102.103	97.9619	504.963
Data 110	23.1801	70.2527	108.762	536.485
Data 111	11.3866	96.3559	225.522	505.996
Data 112	19.4709	89.1002	110.657	501.482
Data 113	17.928	158.771	120.384	525.906
Data 114	23.6423	71.4369	98.0414	505.279
Data 115	23.1767	86.7702	129.777	512.423
Data 116	36.5503	65.5166	33.1015	507.241
Data 117	10.7643	74.4127	107.658	508.558
Data 118	15.3046	86.8322	127.724	440.448
Data 119	11.1549	102.223	219.886	526.474
Data 120	9.55417	98.9501	101.895	546.539

## Sheet: Fig. 1a FRNA-3
	PEG 0%	PEG 10%	PEG 20%	PEG 40%
Data 1	8.7134	27.9122	35.7591	235.279
Data 2	10.0459	13.735	51.1136	261.819
Data 3	15.8389	29.9908	36.6192	221.962
Data 4	13.4224	23.613	48.0418	242.248
Data 5	12.0739	23.7387	47.3264	224.178
Data 6	18.4108	21.9294	50.2551	244.179
Data 7	10.1971	19.1998	48.6703	237.556
Data 8	8.80569	30.0562	36.2849	258.828
Data 9	12.3219	18.3631	45.7408	223.603
Data 10	17.7177	28.4783	50.4829	131.906
Data 11	18.0999	20.419	70.5827	255.697
Data 12	10.3733	28.9151	39.5164	247.099
Data 13	16.1052	15.3819	34.7481	250.58
Data 14	26.8869	19.906	50.341	237.647
Data 15	11.2858	16.8897	50.9181	258.022
Data 16	11.4664	25.3879	48.8787	240.263
Data 17	13.9129	14.8004	73.4185	242.2
Data 18	10.1723	20.7163	50.2401	255.786
Data 19	16.1983	26.901	36.2063	244.661
Data 20	15.7245	20.793	35.6043	248.312
Data 21	17.6217	13.5994	42.4444	227.379
Data 22	15.2007	19.9737	35.388	253.636
Data 23	12.5342	22.1552	35.5157	241.141
Data 24	25.8117	26.2104	41.1478	234.283
Data 25	14.4693	27.0283	38.7838	247.99
Data 26	14.7717	17.0878	40.7517	163.801
Data 27	16.0859	14.035	41.4596	221.511
Data 28	11.6323	21.6816	38.4453	250.02
Data 29	14.2788	24.4361	46.4353	230.937
Data 30	17.8805	27.1951	41.5888	226.175
Data 31	18.6933	27.2156	34.8214	230.612
Data 32	10.9116	27.6886	42.1968	228.468
Data 33	15.0617	21.0302	46.6561	256.963
Data 34	15.2004	8.21462	51.4417	226.629
Data 35	10.6405	29.6026	43.0576	235.119
Data 36	11.2911	14.5159	67.0485	251.87
Data 37	9.95842	23.2955	42.0284	221.412
Data 38	16.4031	18.0997	43.7477	251.716
Data 39	13.0612	19.6181	43.4849	235.878
Data 40	4.14005	29.7931	44.2509	253.985
Data 41	18.4571	39.124	43.7128	220.958
Data 42	13.6048	22.1346	45.7629	260.364
Data 43	8.59051	25.7869	36.0504	256.466
Data 44	14.4048	24.6119	40.9083	237.476
Data 45	13.5432	19.0282	43.5236	233.427
Data 46	17.1621	28.0598	47.1964	223.758
Data 47	12.1276	16.0086	47.6534	255.675
Data 48	12.3529	13.9231	45.9787	234.26
Data 49	12.8173	28.7603	40.8992	256.717
Data 50	17.6784	13.5845	35.628	250.992
Data 51	3.73204	15.072	43.7828	252.573
Data 52	8.77798	26.2805	46.5813	235.142
Data 53	13.9921	40.6341	44.3189	224.402
Data 54	13.6558	16.3442	36.8763	253.087
Data 55	14.3237	23.4559	49.2852	231.838
Data 56	16.7292	21.5481	47.0544	247.227
Data 57	14.1574	18.9152	38.8197	240.59
Data 58	13.1409	18.6549	35.4695	235.411
Data 59	13.3905	16.0804	50.4881	261.176
Data 60	9.4778	25.6762	36.0211	234.499
Data 61	17.3943	20.3218	46.1712	263.72
Data 62	12.7571	24.7005	35.3185	236.13
Data 63	17.0783	29.0023	48.5733	232.224
Data 64	18.2545	18.5126	44.2611	252.98
Data 65	12.5543	21.0023	47.1795	245.431
Data 66	10.9486	24.6021	40.0577	244.144
Data 67	9.38912	20.163	39.1754	222.889
Data 68	14.1579	20.2405	35.29	235.379
Data 69	15.5024	28.327	36.9416	229.095
Data 70	13.8211	24.4501	48.8322	241.571
Data 71	17.9958	24.9023	51.4152	251.565
Data 72	10.8148	17.8499	41.7436	221.733
Data 73	15.5216	17.1176	44.7611	232.295
Data 74	11.1327	18.6094	37.2865	233.078
Data 75	12.2116	22.417	35.4915	252.342
Data 76	9.67284	20.23	42.1251	249.453
Data 77	8.72112	16.509	37.4426	252.832
Data 78	12.9231	15.9002	41.8423	254.197
Data 79	14.1334	15.8196	46.5411	254.359
Data 80	12.7542	25.3676	35.8818	222.744
Data 81	11.1867	16.0907	47.4923	248.449
Data 82	14.596	25.3761	49.9057	257.179
Data 83	17.0801	20.5621	39.641	253.878
Data 84	13.4742	24.5187	43.4909	246.789
Data 85	9.56873	23.7806	38.1105	242.057
Data 86	8.71025	18.7836	37.0221	259.804
Data 87	17.361	22.3625	42.8118	239.718
Data 88	14.274	22.6295	46.1578	234.248
Data 89	16.9054	26.8263	50.612	246.836
Data 90	11.698	22.8625	40.4334	220.097
Data 91	11.2779	22.3895	44.795	222.983
Data 92	15.1399	30.2864	43.566	253.985
Data 93	18.0336	17.8451	44.0661	229.064
Data 94	17.4838	13.8085	40.9289	220.047
Data 95	12.2587	22.3521	49.5819	263.252
Data 96	12.9216	28.6888	38.6522	260.568
Data 97	9.06686	27.7016	42.3315	231.85
Data 98	16.3314	23.2483	49.5573	249.006
Data 99	10.7116	18.5647	45.1153	221.124
Data 100	13.9222	14.2688	38.3245	249.954
Data 101	12.5905	18.4579	45.5327	295.435
Data 102	10.0017	16.5264	46.3791	255.82
Data 103	13.6724	20.7052	36.8116	223.852
Data 104	13.7809	24.1634	41.2411	233.681
Data 105	17.0004	23.2957	45.8094	240.695
Data 106	12.9684	23.5595	34.9879	245.922
Data 107	18.3177	17.4449	41.769	258.366
Data 108	14.0614	28.3423	42.1133	222.413
Data 109	14.7202	25.0559	47.1072	235.281
Data 110	13.3945	17.7635	49.2089	239.519
Data 111	10.0989	17.0809	44.4792	204.012
Data 112	10.5544	20.9514	47.531	232.135
Data 113	16.5749	26.5492	47.9193	233.858
Data 114	17.1698	16.3993	50.8802	240.023
Data 115	10.6298	17.3859	50.3709	247.048
Data 116	15.2199	24.1296	46.3847	232.728
Data 117	15.8956	22.1934	46.9936	240.015
Data 118	10.0987	18.2697	43.1197	222.523
Data 119	9.31781	16.9613	45.8853	229.841
Data 120	16.8388	21.1686	42.8622	227.114

## Sheet: Fig. 1a FRNA-4
	PEG 40%
Data 1	13.7042
Data 2	17.9777
Data 3	16.5521
Data 4	13.168
Data 5	12.474
Data 6	19.7357
Data 7	17.4343
Data 8	11.6955
Data 9	13.8474
Data 10	21.7507
Data 11	20.5418
Data 12	11.9139
Data 13	15.2231
Data 14	25.4112
Data 15	11.8895
Data 16	15.6334
Data 17	15.1415
Data 18	22.1169
Data 19	10.5603
Data 20	36.763
Data 21	18.1673
Data 22	21.1946
Data 23	17.2953
Data 24	11.4421
Data 25	14.3377
Data 26	19.2175
Data 27	19.6104
Data 28	10.3334
Data 29	16.2494
Data 30	11.0585
Data 31	15.7497
Data 32	12.0564
Data 33	14.776
Data 34	11.4743
Data 35	11.0366
Data 36	10.4675
Data 37	17.2153
Data 38	19.1794
Data 39	21.5072
Data 40	22.0017
Data 41	18.0823
Data 42	4.9217
Data 43	17.8657
Data 44	12.002
Data 45	11.5801
Data 46	48.4639
Data 47	10.9249
Data 48	17.5632
Data 49	16.1162
Data 50	21.6409
Data 51	19.7119
Data 52	19.2627
Data 53	14.8787
Data 54	18.6547
Data 55	15.7813
Data 56	31.7321
Data 57	15.989
Data 58	13.2224
Data 59	11.3353
Data 60	22.0089
Data 61	14.8534
Data 62	15.5477
Data 63	21.6181
Data 64	13.3883
Data 65	14.2755
Data 66	18.8582
Data 67	14.3574
Data 68	14.7518
Data 69	10.3842
Data 70	21.4808
Data 71	19.958
Data 72	19.6782
Data 73	19.3742
Data 74	14.932
Data 75	11.2561
Data 76	20.164
Data 77	17.3211
Data 78	16.1117
Data 79	14.5749
Data 80	18.877
Data 81	10.3818
Data 82	11.349
Data 83	18.0054
Data 84	20.8267
Data 85	11.7522
Data 86	18.2096
Data 87	17.0446
Data 88	20.54
Data 89	14.0874
Data 90	16.2049
Data 91	11.1011
Data 92	15.6219
Data 93	16.8059
Data 94	15.8193
Data 95	15.8859
Data 96	21.9377
Data 97	10.6384
Data 98	15.0026
Data 99	20.681
Data 100	22.1732
Data 101	18.6619
Data 102	14.3587
Data 103	11.8943
Data 104	14.952
Data 105	11.5243
Data 106	11.9554
Data 107	16.7977
Data 108	22.4512
Data 109	10.5877
Data 110	19.4133
Data 111	21.0352
Data 112	11.0196
Data 113	21.4276
Data 114	14.1741
Data 115	13.8911
Data 116	10.543
Data 117	20.5985
Data 118	21.054
Data 119	14.4939
Data 120	19.1166

## Sheet: Fig. 1a FRNA-5
	PEG 40%
Data 1	21.7353
Data 2	15.4757
Data 3	14.5449
Data 4	21.4231
Data 5	22.6546
Data 6	16.0622
Data 7	15.4672
Data 8	14.1956
Data 9	23.9981
Data 10	27.8055
Data 11	26.4469
Data 12	18.2342
Data 13	17.59
Data 14	14.6062
Data 15	27.1066
Data 16	20.9406
Data 17	23.2249
Data 18	23.1097
Data 19	23.7617
Data 20	14.016
Data 21	20.8946
Data 22	22.9516
Data 23	26.276
Data 24	16.9534
Data 25	17.9297
Data 26	15.5082
Data 27	28.0244
Data 28	25.7293
Data 29	20.0548
Data 30	23.3634
Data 31	22.2068
Data 32	20.9105
Data 33	24.9524
Data 34	16.0998
Data 35	18.5177
Data 36	17.3641
Data 37	17.0471
Data 38	15.156
Data 39	16.3028
Data 40	28.371
Data 41	16.17
Data 42	26.4365
Data 43	17.4965
Data 44	23.9696
Data 45	22.6423
Data 46	26.424
Data 47	14.7155
Data 48	22.6745
Data 49	21.9169
Data 50	26.5632
Data 51	17.2498
Data 52	22.4451
Data 53	14.4361
Data 54	20.0852
Data 55	14.0211
Data 56	20.7844
Data 57	25.9199
Data 58	27.2367
Data 59	16.709
Data 60	18.2363
Data 61	15.1682
Data 62	19.2936
Data 63	27.1409
Data 64	16.6904
Data 65	24.6592
Data 66	16.4318
Data 67	20.3384
Data 68	26.7313
Data 69	21.7829
Data 70	15.2475
Data 71	24.9034
Data 72	26.3007
Data 73	16.7732
Data 74	26.7636
Data 75	14.6088
Data 76	15.7744
Data 77	17.4827
Data 78	19.5842
Data 79	18.4702
Data 80	28.3065
Data 81	19.8273
Data 82	22.5178
Data 83	17.5633
Data 84	26.2345
Data 85	27.9812
Data 86	16.4894
Data 87	21.2649
Data 88	23.7475
Data 89	14.7599
Data 90	16.1904
Data 91	26.937
Data 92	20.544
Data 93	41.1607
Data 94	17.9872
Data 95	25.0815
Data 96	17.1156
Data 97	39.0348
Data 98	28.442
Data 99	23.47
Data 100	16.843
Data 101	43.3612
Data 102	24.3351
Data 103	26.095
Data 104	21.6104
Data 105	25.6548
Data 106	20.1771
Data 107	23.9266
Data 108	48.1493
Data 109	25.3347
Data 110	23.0109
Data 111	20.0263
Data 112	12.0815
Data 113	14.0442
Data 114	15.7283
Data 115	4.82124
Data 116	18.8766
Data 117	18.7101
Data 118	18.0506
Data 119	17.3286
Data 120	20.0587

## Sheet: Fig. 1b FRNA-1
	-	ASO	Control
Data 1	66.4023	10.2833	63.1674
Data 2	71.0033	14.1336	63.1086
Data 3	67.9157	11.2733	58.9779
Data 4	74.2743	12.9216	62.5645
Data 5	66.9072	13.203	63.1204
Data 6	68.4189	30.2732	58.5408
Data 7	68.0373	14.0197	57.4554
Data 8	69.0493	13.5798	58.6381
Data 9	69.3943	13.3195	77.5818
Data 10	66.8899	14.5313	61.5942
Data 11	65.2123	12.4919	64.7169
Data 12	70.0837	13.7497	59.0752
Data 13	64.065	7.77492	61.3623
Data 14	64.796	8.82724	88.1611
Data 15	69.9558	8.44791	66.4571
Data 16	72.8667	14.4126	64.103
Data 17	67.8683	14.4762	62.1433
Data 18	99.1304	12.8515	64.8663
Data 19	70.466	8.83042	60.4999
Data 20	70.1591	14.0754	61.0545
Data 21	63.8818	10.388	64.7684
Data 22	62.9124	13.3597	58.6743
Data 23	64.9924	10.3396	66.7029
Data 24	46.9941	13.234	58.8755
Data 25	71.3627	14.8044	64.2111
Data 26	69.3869	14.153	65.6181
Data 27	67.3831	8.5258	64.8965
Data 28	72.6382	8.90066	60.0491
Data 29	71.4977	13.3542	29.4096
Data 30	71.3805	15.032	63.3816
Data 31	73.6386	13.6265	60.9778
Data 32	61.2564	9.0849	64.5411
Data 33	65.0434	13.9951	60.0326
Data 34	62.4089	9.26068	61.2318
Data 35	70.5625	8.68654	61.1343
Data 36	72.9994	14.1489	57.7945
Data 37	70.0704	9.23826	63.2544
Data 38	72.1286	14.7496	58.922
Data 39	70.0829	14.8875	60.2795
Data 40	68.1132	10.1424	66.7896
Data 41	71.5179	11.0236	64.6064
Data 42	63.6257	13.5304	67.1556
Data 43	61.9687	8.00025	88.7226
Data 44	67.3118	8.45835	65.9724
Data 45	63.4953	13.5744	60.7854
Data 46	74.001	8.01625	65.1004
Data 47	68.9886	12.8776	60.9522
Data 48	72.3721	14.2101	66.1525
Data 49	72.6659	13.5445	57.8767
Data 50	73.9209	13.0677	64.507
Data 51	73.4394	9.04112	61.2821
Data 52	63.0254	13.5675	66.9976
Data 53	67.0443	13.9172	66.0743
Data 54	68.752	8.65711	60.5915
Data 55	67.7147	12.8604	58.2403
Data 56	68.2481	11.9269	60.5383
Data 57	106.824	13.6631	65.4802
Data 58	66.7332	31.6806	63.6448
Data 59	113.67	9.35624	64.4477
Data 60	68.9542	10.3176	20.0585
Data 61	65.1101	14.2419	58.7652
Data 62	64.2173	8.45137	58.8915
Data 63	64.8329	10.3383	60.5337
Data 64	71.6883	11.4834	57.4359
Data 65	64.6524	9.30344	66.9002
Data 66	63.5408	14.6934	66.9905
Data 67	73.6974	11.4936	65.2967
Data 68	63.2854	12.8831	59.2349
Data 69	63.7654	13.6423	63.3404
Data 70	61.4822	14.9907	59.5504
Data 71	64.2651	9.16418	60.127
Data 72	69.3297	13.1397	28.6481
Data 73	73.1347	9.2967	61.8706
Data 74	64.5497	13.2781	59.6605
Data 75	66.5817	7.95163	65.08
Data 76	65.2892	8.97289	62.0552
Data 77	66.446	12.9564	63.4245
Data 78	72.1312	7.73052	66.3899
Data 79	65.4242	10.9316	61.8656
Data 80	71.6463	7.95738	67.1142
Data 81	69.091	9.79409	61.4181
Data 82	65.6518	14.1325	65.0136
Data 83	67.7876	12.9238	60.2325
Data 84	70.461	8.53437	64.801
Data 85	67.7974	11.5945	66.7704
Data 86	72.5892	9.63383	61.2502
Data 87	67.2392	10.5451	58.5001
Data 88	73.4662	10.6775	59.0217
Data 89	70.7626	13.8255	64.1765
Data 90	66.8389	10.7261	61.3889
Data 91	72.2061	13.4756	59.9547
Data 92	63.414	8.67973	60.5002
Data 93	69.6414	8.68868	22.9413
Data 94	63.9644	7.858	58.3087
Data 95	70.9268	10.0236	63.2802
Data 96	70.5788	11.1539	66.307
Data 97	68.7658	10.0768	62.1713
Data 98	66.1598	8.30254	60.5519
Data 99	65.9563	14.8219	62.3309
Data 100	93.9994	9.17928	64.8846
Data 101	68.7204	12.1592	65.4045
Data 102	68.8535	9.03745	60.4501
Data 103	66.5064	7.90773	58.3983
Data 104	68.5507	12.0615	67.0977
Data 105	74.4863	8.66023	62.0883
Data 106	72.9931	42.9379	58.9121
Data 107	86.7612	13.4246	61.0653
Data 108	67.2998	9.84302	65.2632
Data 109	71.6007	13.9818	67.2456
Data 110	69.8236	50.6613	64.6287
Data 111	61.759	9.22693	66.3582
Data 112	72.899	14.3639	64.2952
Data 113	67.6073	9.17023	58.7645
Data 114	63.7671	11.8381	66.4076
Data 115	104.791	12.7756	60.5884
Data 116	66.3129	10.8523	58.4787
Data 117	63.9196	14.8514	57.5785
Data 118	61.5882	8.6962	61.3449
Data 119	62.6023	11.9741	66.6689
Data 120	69.2539	11.1098	59.7756

## Sheet: Fig. 1b FRNA-2
	-	ASO	Control
Data 1	91.8551	16.3036	75.5016
Data 2	91.6134	10.6039	92.7137
Data 3	94.299	14.9653	80.2403
Data 4	94.2172	16.2047	82.3951
Data 5	99.8897	17.4726	77.5195
Data 6	99.9493	21.1644	97.6015
Data 7	90.3268	9.28674	80.7222
Data 8	96.1943	10.8355	79.5614
Data 9	94.5863	18.9327	81.1432
Data 10	88.8944	20.7528	87.9256
Data 11	104.052	13.4073	91.2552
Data 12	185.718	9.91475	74.6088
Data 13	63.4463	18.4376	83.3828
Data 14	94.2717	20.492	81.8785
Data 15	104.918	15.2807	93.356
Data 16	104.799	12.1774	97.3059
Data 17	91.7127	11.0122	88.4153
Data 18	142.891	17.4263	78.6493
Data 19	105.01	15.7885	118.317
Data 20	103.12	11.0624	85.6261
Data 21	99.6511	19.2487	79.6685
Data 22	106.674	15.9669	40.5216
Data 23	100.972	63.4313	92.9222
Data 24	102.343	20.4425	83.1707
Data 25	96.3067	15.2025	94.8236
Data 26	97.6423	15.1129	98.6481
Data 27	102.422	13.5741	74.44
Data 28	89.1692	15.6893	97.1283
Data 29	90.8901	23.3522	89.0875
Data 30	89.2815	18.766	89.0969
Data 31	98.0214	18.4839	82.5421
Data 32	182.006	12.774	99.3962
Data 33	96.172	20.9748	84.1969
Data 34	101.368	15.9492	95.6008
Data 35	94.1583	5.04298	34.0636
Data 36	67.7692	10.7955	96.5841
Data 37	103.527	16.2153	80.859
Data 38	106.984	16.7792	99.4282
Data 39	91.1695	16.8507	82.3707
Data 40	99.6204	18.2935	98.8151
Data 41	100.557	11.89	85.6836
Data 42	99.3376	12.1606	98.739
Data 43	96.8385	10.4544	94.978
Data 44	99.1439	14.8401	92.0576
Data 45	92.9741	16.6282	91.2231
Data 46	101.55	13.5555	85.1081
Data 47	101.23	55.786	37.2537
Data 48	102.265	11.1468	76.9072
Data 49	92.7665	13.1852	78.2609
Data 50	99.7029	15.3224	83.1755
Data 51	95.8606	20.0051	78.1429
Data 52	103.715	9.59945	88.5849
Data 53	99.9767	13.0211	80.5041
Data 54	90.8989	19.4683	91.5079
Data 55	103.368	10.5979	93.7086
Data 56	90.5434	9.66211	73.7406
Data 57	95.6827	9.01821	82.073
Data 58	101.059	17.787	74.8568
Data 59	96.57	43.5709	124.318
Data 60	97.1199	11.3281	96.3179
Data 61	102.679	11.1686	85.9819
Data 62	96.5771	18.4878	83.8765
Data 63	93.8535	9.42083	95.6767
Data 64	106.53	16.0806	94.2331
Data 65	101.293	16.7072	74.6736
Data 66	96.9054	14.7636	75.6569
Data 67	92.3856	17.7208	96.0296
Data 68	105.843	17.4957	88.2962
Data 69	94.5649	18.3428	78.8636
Data 70	101.454	13.7536	77.702
Data 71	92.8452	11.6669	97.4153
Data 72	99.0927	19.0487	80.7858
Data 73	101.725	19.9873	93.5479
Data 74	100.83	11.1775	85.6375
Data 75	89.3056	11.702	98.1416
Data 76	97.2616	17.5927	85.3916
Data 77	94.1879	11.3832	89.8422
Data 78	89.9747	17.0451	81.3574
Data 79	104.561	12.214	85.0412
Data 80	105.087	16.6258	93.1152
Data 81	93.7218	17.5342	83.2802
Data 82	101.809	16.5334	75.6255
Data 83	96.061	9.28154	77.7449
Data 84	99.7164	14.647	99.4834
Data 85	89.8097	15.303	95.6274
Data 86	107.233	15.7133	98.3622
Data 87	92.1849	10.1903	92.8596
Data 88	95.3249	9.48641	96.7665
Data 89	104.039	12.2617	86.9883
Data 90	106.4	13.3199	87.8109
Data 91	99.0365	17.6742	94.7631
Data 92	97.8566	19.6448	87.6061
Data 93	93.9269	14.8644	76.5849
Data 94	97.1541	11.5445	76.6866
Data 95	99.0955	10.1424	75.8824
Data 96	105.819	16.7954	92.0982
Data 97	103.29	9.50629	76.2465
Data 98	89.5967	9.3802	85.3171
Data 99	98.7216	10.7583	90.5052
Data 100	105.639	10.4648	95.1988
Data 101	91.2889	18.8398	75.7339
Data 102	105.38	12.2285	76.9312
Data 103	93.1892	17.0064	75.9208
Data 104	101.906	11.2366	82.6333
Data 105	104.458	17.6638	97.2641
Data 106	94.5161	10.8991	97.0821
Data 107	105.395	20.8608	73.7811
Data 108	92.231	17.5381	73.4864
Data 109	92.4665	9.09072	98.3409
Data 110	92.3601	11.1209	75.9111
Data 111	90.7232	19.8422	75.4773
Data 112	90.6329	17.6028	89.4814
Data 113	104.53	17.256	81.0524
Data 114	103.537	11.5956	86.3025
Data 115	102.328	9.15078	77.4133
Data 116	103.392	17.7613	77.1169
Data 117	97.4369	13.5492	96.456
Data 118	105.786	10.1903	78.9408
Data 119	103.704	10.8958	91.8006
Data 120	104.75	18.0588	92.5326

## Sheet: Fig. 1c FRNA-1
	-	ASO	Control
Data 1	295.057	287.216	287.183
Data 2	276.521	268.327	271.256
Data 3	298.431	254.161	256.271
Data 4	263.403	259.986	269.684
Data 5	281.543	256.105	257.427
Data 6	275.613	275.649	275.704
Data 7	295.601	251.052	277.081
Data 8	291.545	253.958	278.348
Data 9	290.326	286.282	266.272
Data 10	255.02	283.231	266.143
Data 11	257.676	259.452	263.753
Data 12	285.422	267.404	277.581
Data 13	402.009	283.617	277.788
Data 14	298.102	277.835	254.144
Data 15	291.302	263.221	252.834
Data 16	266.987	274.889	259.463
Data 17	452.511	282.134	274.154
Data 18	272.386	257.162	255.165
Data 19	270.674	266.986	255.121
Data 20	293.123	249.187	259.239
Data 21	285.182	267.897	258.214
Data 22	250.637	267.59	278.022
Data 23	282.657	267.438	265.621
Data 24	272.52	271.141	277.08
Data 25	281.116	286.627	285.895
Data 26	294.317	271.64	270.371
Data 27	272.953	285.348	256.694
Data 28	262.188	269.813	279.65
Data 29	276.113	254.081	281.7
Data 30	273.296	285.581	281.82
Data 31	251.93	252.256	278.06
Data 32	262.62	267.531	255.886
Data 33	268.46	285.207	256.727
Data 34	266.445	252.543	265.437
Data 35	288.004	259.212	273.258
Data 36	273.391	282.284	255.545
Data 37	288.488	275.677	269.506
Data 38	280.672	275.536	267.733
Data 39	501.389	267.784	168.815
Data 40	290.948	278.631	282.308
Data 41	301.4	279.153	259.393
Data 42	301.165	276.487	77.5406
Data 43	253.969	256.301	266.945
Data 44	273.664	279.2	281.993
Data 45	284.064	279.031	280.304
Data 46	298.293	265.173	277.66
Data 47	300.846	273.3	253.478
Data 48	265.697	268.738	281.097
Data 49	277.152	282.923	274.943
Data 50	271.734	272.426	251.622
Data 51	275.774	271.628	276.937
Data 52	257.039	282.162	263.284
Data 53	277.815	264.588	274.088
Data 54	292.216	252.562	565.411
Data 55	250.309	265.339	278.931
Data 56	177.308	266.04	284.819
Data 57	291.948	270.202	285.284
Data 58	265.811	266.652	285.209
Data 59	291.185	265.68	268.361
Data 60	259.63	284.221	273.947
Data 61	301.946	274.808	273.273
Data 62	301.072	266.883	260.462
Data 63	281.787	279.015	262.653
Data 64	267.065	276.273	285.724
Data 65	297.126	279.502	287.09
Data 66	264.946	284.987	274.365
Data 67	265.688	278.017	264.456
Data 68	273.864	263.42	284.017
Data 69	160.586	273.602	263.247
Data 70	282.511	263.173	250.386
Data 71	295.987	272.184	267.324
Data 72	290.629	261.793	252.087
Data 73	293.355	266.064	264.373
Data 74	282.311	275.298	256.084
Data 75	257.556	251.101	260.202
Data 76	275.615	282.312	254.386
Data 77	268.595	253.984	263.314
Data 78	281.959	272.549	273.472
Data 79	263.508	266.869	285.173
Data 80	287.818	250.251	269.314
Data 81	169.734	264.063	268.947
Data 82	289.362	258.891	280.864
Data 83	265.408	278.76	276.862
Data 84	273.634	281.444	269.987
Data 85	275.62	253.938	472.853
Data 86	289.963	251.532	268.323
Data 87	285.166	280.874	256.463
Data 88	251.803	261.788	251.112
Data 89	260.513	252.953	273.581
Data 90	294.231	273.145	270.808
Data 91	269.789	287.484	284.643
Data 92	291.368	260.491	284.875
Data 93	85.196	454.069	250.513
Data 94	288.863	251.02	281.835
Data 95	274.533	270.231	284.797
Data 96	287.355	271.771	285.429
Data 97	289.92	477.891	256.337
Data 98	258.6	275.95	251.723
Data 99	278.241	286.791	280.311
Data 100	262.126	262.579	271.833
Data 101	470.899	262.228	280.267
Data 102	286.076	261.71	259.52
Data 103	300.795	256.689	278.042
Data 104	264.695	251.941	276.482
Data 105	264.403	284.944	273.325
Data 106	286.362	266.689	475.189
Data 107	273.048	260.023	270.104
Data 108	280.903	268.175	271.044
Data 109	256.426	262.744	258.87
Data 110	270.04	279.434	265.044
Data 111	283.618	374.116	162.668
Data 112	294.664	478.633	277.022
Data 113	291.839	253.622	266.402
Data 114	275.993	249.465	484.431
Data 115	251.086	181.697	280.529
Data 116	276.542	274.118	284.138
Data 117	255.494	260.789	264.1
Data 118	279.19	276.399	255.151
Data 119	282.147	352.803	285.257
Data 120	297.127	286.846	275.356

## Sheet: Fig. 1c FRNA-2
	-	ASO	Control
Data 1	507.776	461.915	471.817
Data 2	499.028	472.353	469.746
Data 3	512.735	480.426	490.315
Data 4	503.467	466.009	447.43
Data 5	490.697	474.287	482.314
Data 6	518.911	459.843	464.368
Data 7	490.602	487.166	494.265
Data 8	489.396	288.679	459.975
Data 9	487.91	485.516	683.518
Data 10	481.305	484.684	463.254
Data 11	518.062	465.869	653.099
Data 12	480.795	485.278	452.138
Data 13	715.939	471.926	445.528
Data 14	493.53	485.445	453.124
Data 15	479.249	453.728	479.546
Data 16	504.065	472.198	450.601
Data 17	505.178	452.555	443.02
Data 18	502.486	479.287	756.032
Data 19	405.367	471.572	459.431
Data 20	519.283	463.603	473.342
Data 21	488.967	472.034	450.847
Data 22	307.831	472.431	462.997
Data 23	486.182	480.83	491.248
Data 24	322.181	467.047	456.122
Data 25	521.993	487.436	496.935
Data 26	482.326	457.325	442.298
Data 27	519.56	484.955	482.892
Data 28	782.139	353.142	460.237
Data 29	509.233	462.687	465.666
Data 30	503.091	457.603	456.173
Data 31	489.737	475.098	445.56
Data 32	509.638	459.391	472.381
Data 33	511.368	456.169	465.238
Data 34	491.165	458.044	483.249
Data 35	352.052	456.334	492.717
Data 36	497.097	487.775	487.884
Data 37	482.139	482.315	460.672
Data 38	504.355	486.4	486.187
Data 39	296.135	454.271	476.977
Data 40	479.4	487.792	263.329
Data 41	511.31	460.209	440.231
Data 42	478.074	482.466	461.389
Data 43	515.093	465.214	496.871
Data 44	478.896	463.666	457.586
Data 45	512.08	484.542	445.741
Data 46	491.524	466.764	489.494
Data 47	514.893	478.711	477.784
Data 48	502.867	465.271	457.399
Data 49	518.487	479.936	465.722
Data 50	486.629	472.971	490.193
Data 51	502.035	471.982	460.134
Data 52	519.794	485.302	466.175
Data 53	486.16	463.885	462.539
Data 54	492.366	455.491	468.823
Data 55	516.453	452.836	451.942
Data 56	507.42	472.139	488.223
Data 57	511.297	489.042	488.517
Data 58	513.771	474.375	480.453
Data 59	495.945	469.891	458.827
Data 60	521.625	476.661	470.196
Data 61	481.227	479.155	450.338
Data 62	503.516	484.083	477.501
Data 63	507.717	487.016	461.315
Data 64	480.711	457.729	491.992
Data 65	507.161	656.982	460.364
Data 66	512.527	471.693	436.566
Data 67	482.123	461.372	488.277
Data 68	509.105	464.959	483.202
Data 69	497.207	468.585	443.118
Data 70	510.611	467.098	439.12
Data 71	503.951	476.097	478.343
Data 72	494.61	463.649	485.037
Data 73	513.033	452.771	444.425
Data 74	513.755	455.164	446.645
Data 75	511.999	462.093	441.824
Data 76	492.427	483.484	440.064
Data 77	481.089	476.243	475.053
Data 78	483.684	484.284	466.524
Data 79	520.39	465.95	470.978
Data 80	492.843	458.246	480.546
Data 81	499.559	478.323	446.688
Data 82	519.826	457.195	461.342
Data 83	495.748	457.686	461.137
Data 84	492.66	475.525	496.428
Data 85	484.178	453.863	480.94
Data 86	507.818	477.245	482.056
Data 87	514.553	753.754	449.168
Data 88	490.465	471.069	455.293
Data 89	518.597	472.559	481.711
Data 90	504.334	485.538	485.259
Data 91	518.114	480.271	458.58
Data 92	482.12	461.476	480.847
Data 93	510.848	480.334	444.673
Data 94	502.119	452.265	443.788
Data 95	485.795	474.016	445.335
Data 96	496.253	478.95	479.302
Data 97	482.548	488.036	495.311
Data 98	481.504	484.528	442.026
Data 99	504.295	452.544	466.522
Data 100	485.305	257.675	438.027
Data 101	483.561	452.911	498.22
Data 102	503.434	478.55	488.568
Data 103	508.786	460.38	470.675
Data 104	516.637	478.709	474.255
Data 105	499.051	474.358	645.397
Data 106	488.814	479.675	496.482
Data 107	512.381	488.509	491.214
Data 108	506.215	464.723	445.228
Data 109	492.144	461.095	490.45
Data 110	515.941	475.189	492.571
Data 111	520.72	468.503	389.271
Data 112	489.038	454.577	465.584
Data 113	512.666	455.892	487.461
Data 114	507.326	455.572	488.521
Data 115	517.896	266.922	435.363
Data 116	517.871	457.819	490.302
Data 117	515.457	465.636	485.012
Data 118	493.993	465.677	446.116
Data 119	485.521	463.3	494.674
Data 120	482.285	474.039	481.16

## Sheet: Fig. 2a
Time (s)	Fluorescence intensity (a.u.)
0	0.99794
1.40913	1.05514
15.5799	-0.01804
16.9119	0.14693
18.0959	0.22985
19.5574	0.34693
20.7414	0.37265
21.7959	0.51234
23.3868	0.45203
24.8483	0.49948
26.1803	0.49327
27.2348	0.55669
28.9553	0.59793
30.1392	0.65824
31.6007	0.63917
32.2667	0.71545
33.7282	0.74693
35.4487	0.766
38.0941	0.766
36.2442	0.85204
39.0191	0.84228
40.8691	0.84228
42.0716	0.9057
42.9966	0.83297
44.4395	0.86135
45.642	0.87731
46.9555	0.94694
48.158	0.88352
49.4715	0.84538
51.0625	0.88042
52.2649	0.79793
53.4489	0.82942
54.6514	0.93762
55.8354	0.89638
57.0194	0.98197
58.7398	0.94694
59.8128	0.89638
61.2558	0.94383
62.0513	0.90259
63.7718	0.91235
65.3628	0.9598
66.4357	0.84228

[truncated: 15 more sheets: Fig. 2b, Fig. 2c, Fig. 2d, Fig. 2e, Fig. 2f, Fig. 2g, Fig. 2h, Fig. 4a, Fig. 4b, Fig. 4c, Fig. 4d, Fig. 5a, Fig. 5b, Fig. 6a, Fig. 6b]
