# Supplementary material for: RNA structure promotes liquid-to-solid phase transition of short RNAs in neuronal dysfunction
Source: Commun Biol. 2024 Jan 29;7:137. doi: 10.1038/s42003-024-05828-z (PMC10824717; doi:10.1038/s42003-024-05828-z)
Supplement: Supplementary file 4 — Supplementary Data 2 [file 42003_2024_5828_MOESM4_ESM.xlsx]

## Sheet: Supplementary Fig. 1a
RNA concentration (nM)	Fluorescence intensity (a.u.)
2.8	0.147
5.6	0.209
11.2	0.327
28	0.756
56	1.97
112	3.04
224	3.69
448	9.29
896	19.75
1800	35.69
3600	68.47
7200	135.86

## Sheet: Supplementary Fig. 1b
RNA concentration (nM)	Fluorescence intensity (a.u.)
2.8	0.0614
5.6	0.138
11.2	0.274
28	0.616
56	1.24
112	2.21
224	3.57
448	8.29
896	18.79
1800	33.93
3600	60.04
7200	124.08

## Sheet: Supplementary Fig. 3a
Time (s)	Fluorescence intensity (a.u.)
0	1.00343
1.2452	0.99655
15.757	0.00141
17.0374	0.06133
18.3001	0.1247
19.8295	0.12813
20.8432	0.23374
22.1237	0.23718
23.2618	0.28973
24.6668	0.3251
25.8049	0.36734
27.4589	0.36734
28.6148	0.3919
29.8775	0.38846
31.1579	0.4199
32.6874	0.4587
33.8255	0.46558
35.4794	0.47982
36.2442	0.5255
37.7736	0.50782
38.7873	0.56038
40.3167	0.59918
41.5971	0.57462
43.0021	0.54319
44.1403	0.63455
45.5452	0.6203
46.6834	0.57462
47.8393	0.6483
49.2265	0.68366
50.8804	0.69054
51.9119	0.6871
53.1746	0.70479
54.704	0.70479
55.8599	0.72591
57.1226	0.75734
58.7765	0.74703
59.7902	0.76815
60.9462	0.71166
61.9599	0.74015
63.7383	0.77159
64.7697	0.76471
66.0324	0.82414

## Sheet: Supplementary Fig. 3b
Time (s)	Fluorescence intensity (a.u.)
0	1.0124
1.71231	0.98132
15.9033	-0.00637
17.0296	0.03776
18.4938	0.04211
20.2508	0.02906
20.0931	0.131
21.8726	0.10924
22.5258	0.1714
24.4405	0.12665
25.747	0.1223
26.7156	0.09122
27.3463	0.15337
28.6527	0.11794
29.6213	0.12665
31.2206	0.10427
32.6623	0.1223
33.9688	0.13597
35.095	0.11794
36.379	0.11794
37.6629	0.15773
38.7892	0.1714
40.2533	0.16705
41.3796	0.15773
42.5059	0.17575
44.1277	0.1627
45.4117	0.18445
47.0335	0.16705
47.9796	0.19813
49.2861	0.17575
50.57	0.16705
51.6963	0.1888
53.1604	0.1801
54.2867	0.1888
55.5707	0.19813
57.0123	0.18445
58.1386	0.1888
59.7604	0.15773
60.5713	0.1888
62.3283	0.1801
63.4771	0.19813
64.6034	0.19378
66.2027	0.18445
67.1713	0.17575
68.4552	0.20248
69.7617	0.17575

## Sheet: Supplementary Fig. 3c
Time (s)	Fluorescence intensity (a.u.)
0	0.98823
1.24476	0.98823
3.38008	0.98823
4.2382	0.99899
18.3673	0.00268
19.6644	0.03854
20.9416	0.12103
22.3785	0.13609
23.3763	0.14111
24.9529	0.15689
26.3698	0.14111
27.2279	0.18774
28.9441	0.2236
29.9419	0.16191
31.5185	0.16191
32.7957	0.11027
33.9532	0.15187
35.3701	0.15689
36.6672	0.18271
37.8047	0.16693
39.0819	0.20782
40.0797	0.17196
41.796	0.14613
42.9535	0.19778
44.2307	0.16191
45.3682	0.21284
46.805	0.16191
48.0822	0.18774
49.2397	0.17196
50.3772	0.13609
51.9538	0.16191
53.231	0.06436
54.2288	0.17196
55.8053	0.12605
57.2222	0.11027
58.22	0.14613
59.7966	0.12103
61.0938	0.18774
62.371	0.14613
63.6482	0.18271
65.085	0.17698
66.2225	0.16693
67.38	0.16191
69.0763	0.17698

## Sheet: Supplementary Fig. 3d
Time (s)	Fluorescence intensity (a.u.)
0	1.00829
1.17514	1.03865
15.6003	-0.00564
16.6918	0.22001
18.136	0.31825
19.5802	0.36528
20.5374	0.41172
21.8641	0.53973
23.5434	0.58259
25.1051	0.60343
25.5753	0.66356
27.389	0.64213
28.4637	0.69333
29.7903	0.74454
30.8651	0.7231
32.4268	0.71893
33.6359	0.74454
35.0801	0.86361
36.2724	0.80824
37.5991	0.78264
38.8082	0.77847
40.3699	0.75704
41.3271	0.84218
42.7713	0.87195
44.0979	0.82134
45.2903	0.86778
46.7344	0.81658
48.0611	0.84634
49.2534	0.84218
50.58	0.86361
51.7891	0.79991
53.3509	0.84218
54.5432	0.80824
55.8698	0.85111
56.9614	0.94041
59.7154	0.82967
61.0421	0.81658
62.3687	0.87671
63.6785	0.86778
65.1227	0.86778
66.0967	0.88921

## Sheet: Supplementary Fig. 3e
Time (s)	Fluorescence intensity (a.u.)
0	1.00336
1.49578	0.98607
15.5773	0.00622
16.9766	0.16088
18.3582	0.20555
19.6335	0.25695
20.6431	0.35013
22.1664	0.32611
23.4417	0.30882
24.5753	0.34292
26.0986	0.30546
27.2322	0.36694
28.5075	0.34292
30.0308	0.34629
31.1644	0.37414
32.1917	0.43611
33.6973	0.42554
35.0966	0.44283
36.3719	0.48078
37.5055	0.40825
38.9048	0.43611
40.1801	0.41881
41.5617	0.47357
42.589	0.50815
43.7226	0.44619
45.3699	0.40152
46.6452	0.50143
47.7788	0.4875
49.0541	0.4289
50.5597	0.44283
51.835	0.43226
52.9686	0.51824
54.6159	0.46012
55.5192	0.45676
56.5288	0.49759
58.3001	0.49086
59.3097	0.4875
60.337	0.49086
62.1083	0.44283
63.2419	0.49086
64.5172	0.51152
65.9165	0.46012

## Sheet: Supplementary Fig. 4a
FRNA-1											FRNA-4
Wavelength (nm)		0% PEG	1% PEG	2% PEG	5% PEG	10% PEG	20% PEG	40% PEG			Wavelength (nm)		0% PEG	1% PEG	2% PEG	5% PEG	10% PEG	20% PEG	40% PEG
700		0	0	0	0	2.8e-06	0	1e-06			700		0	0	0	0	0	2.35714e-07	-4.7e-06
699.5		4.2e-05	4e-06	6.5e-05	-2e-05	-5.01e-05	9.3e-05	1e-06			699.5		1.7e-05	3.9e-05	1.92e-05	5.66667e-05	1.54e-05	0.000120921	6.56e-05
699		3.1e-05	-4.9e-05	0.000137	3.8e-05	1.9e-06	6.1e-05	-9.8e-05			699		4.66667e-06	7.65e-05	9.24e-05	9.46667e-05	4.62e-05	0.000135143	0.0001248
698.5		0.000159	-5.8e-05	0.000129	0.000125	-1.01e-05	0.000163	-0.000117			698.5		-1.53333e-05	5.45e-05	5.76e-05	3.86667e-05	5.5e-07	0.000103871	5.63e-05
698		2.3e-05	5.7e-05	7.3e-05	0.000215	-2.64e-05	9.7e-05	-0.000119			698		2.6e-05	9.9e-05	5.76e-05	7.2e-05	2.475e-05	0.000107014	3.27e-05
697.5		6.1e-05	-1.9e-05	0.000147	0.000203	-0.0001034	0.000104	-0.000146			697.5		4.66667e-06	7.2e-05	4.76e-05	4.26667e-05	2.53e-05	6.41143e-05	-3.11e-05
697		0.000157	7.9e-05	0.000264	0.000305	-5.5e-06	0.000288	-7.8e-05			697		4e-06	0.000104	0.0001104	4e-05	6.05e-05	0.000122336	-3.24e-05
696.5		0.000189	4.2e-05	0.000341	0.000254	-9.14e-05	0.000327	-0.000108			696.5		5e-05	0.000159	0.0001644	0.000138	5.61e-05	0.0002035	0.0001038
696		0.000272	0.000273	0.000411	0.000395	0.0001095	0.000407	1.5e-05			696		3.86667e-05	0.000176	0.0001288	0.000142	0.0001452	0.00018095	0.0001123
695.5		0.000188	0.000159	0.000358	0.000407	0.0001206	0.000448	-1e-06			695.5		8.3e-05	0.000197	0.000166	0.000138	0.00012705	0.000154	0.0001079
695		0.000168	0.000104	0.000415	0.00039	6e-07	0.000396	-0.000111			695		7.16667e-05	0.0001375	0.0001656	7.6e-05	8.36e-05	7.37e-05	-7.49e-05
694.5		6.4e-05	3.5e-05	0.000473	0.00031	-5.94e-05	0.000371	-0.000211			694.5		6.8e-05	0.0001845	0.0001568	8.06667e-05	3.96e-05	9.28714e-05	-1.07e-05
694		9e-05	0.00011	0.000405	0.000304	2.83e-05	0.000403	-0.000206			694		7.36667e-05	0.00027	0.0001452	9.46667e-05	9.405e-05	0.000161857	-6.8e-06
693.5		3.3e-05	0.000155	0.000371	0.000393	9.24e-05	0.000466	-0.00014			693.5		8.76667e-05	0.0002685	0.0001972	9.6e-05	0.00013585	0.00016225	3.44e-05
693		-4.3e-05	0.000106	0.000384	0.000347	-9.53e-05	0.00045	-0.000302			693		5.3e-05	0.000272	0.0001996	0.000160667	8.58e-05	0.000174429	8.9e-06
692.5		5.6e-05	0.000247	0.000459	0.000313	-0.000123	0.000579	-0.000285			692.5		8.43333e-05	0.00027	0.0002316	9.8e-05	0.0001012	0.000125321	-3.03e-05
692		0.000124	0.000208	0.000462	0.000424	-7.67e-05	0.000646	-0.000297			692		7.83333e-05	0.0002845	0.0001968	7.73333e-05	5.83e-05	0.0001793	-3.69e-05
691.5		0.00013	0.000268	0.000513	0.000573	3.37e-05	0.000625	-0.000162			691.5		7.56667e-05	0.000277	0.0002172	7.8e-05	3.575e-05	7.93571e-05	-0.0001476
691		0.000152	0.000343	0.00064	0.000591	0.000103	0.00079	-0.000105			691		5.93333e-05	0.000294	0.0002548	0.000102	8.36e-05	0.0001375	-6.77e-05
690.5		0.000117	0.000264	0.000658	0.000561	6.47e-05	0.00083	-0.000124			690.5		0.000103333	0.0002945	0.0003004	0.000148	0.00014905	0.000187393	-1.25e-05
690		0.000182	0.000287	0.000679	0.000625	8.93e-05	0.000932	-0.000131			690		0.000124667	0.000351	0.0003264	0.000176667	0.00017435	0.000268557	7.03e-05
689.5		8.8e-05	0.000332	0.000654	0.000674	0.0001369	0.000926	-0.000121			689.5		0.000158	0.0003915	0.0003584	0.000159333	0.00018975	0.000232886	-3.11e-05
689		1.4e-05	0.000282	0.000715	0.000721	0.0001256	0.001003	-0.000124			689		0.000152	0.000383	0.0003392	0.000157333	0.000176	0.000211121	-5.56e-05
688.5		-1.5e-05	0.00023	0.000713	0.000699	6.15e-05	0.001006	-0.000174			688.5		0.000172333	0.0003835	0.0003476	0.000140667	0.00017765	0.000159893	-5.13e-05
688		4.8e-05	0.000194	0.000766	0.000784	-2.6e-05	0.001008	-0.000239			688		0.000191	0.0004055	0.0003764	0.000162667	0.00015235	0.000232964	-1.27e-05
687.5		5.9e-05	0.000304	0.000704	0.000735	8.9e-05	0.000993	-0.00033			687.5		0.000196667	0.000428	0.0003724	0.000209333	0.0002475	0.0002926	-3.59e-05
687		8.8e-05	0.000383	0.00073	0.000862	8.87e-05	0.001005	-0.000287			687		0.000207667	0.000446	0.000404	0.000233333	0.00026345	0.000261957	-6.59e-05
686.5		0.000177	0.00027	0.000726	0.000777	9.65e-05	0.001058	-0.000268			686.5		0.000223333	0.000425	0.0004504	0.000227333	0.000231	0.000283407	4.88e-05
686		0.000195	0.000348	0.000819	0.00077	2.34e-05	0.001113	-0.000325			686		0.000200333	0.00041	0.0003636	0.000194667	0.0002134	0.000224086	-4.46e-05
685.5		0.000333	0.000509	0.000864	0.000837	8.97e-05	0.001187	-0.000266			685.5		0.000183	0.0003895	0.0003584	0.000155333	0.00021615	0.000254257	-0.0002386
685		0.000131	0.000499	0.000834	0.000848	0.0001259	0.001136	-0.000257			685		0.00021	0.0004405	0.00038	0.000167333	0.00027665	0.000200436	-0.0001707
684.5		0.00015	0.000491	0.00088	0.000857	8.83e-05	0.001249	-0.000275			684.5		0.000208667	0.000434	0.00044	0.000186	0.00021835	0.000288279	-0.000123
684		0.00014	0.000571	0.000914	0.000811	2.44e-05	0.001113	-0.000314			684		0.000234667	0.0004805	0.0004536	0.000251333	0.0002728	0.000332671	-4.17e-05
683.5		0.000231	0.000555	0.000867	0.000836	5.7e-06	0.001183	-0.000421			683.5		0.000218	0.000463	0.0004276	0.000233333	0.00028325	0.000324971	-8.31e-05
683		0.000226	0.000533	0.000825	0.000874	4.64e-05	0.001214	-0.000382			683		0.000248333	0.0005215	0.0004772	0.000253333	0.00031295	0.000286629	-8.42e-05
682.5		0.000136	0.000499	0.000816	0.00088	3.17e-05	0.001234	-0.000404			682.5		0.000230333	0.000487	0.000558	0.000212667	0.00026565	0.000284193	-0.0001931
682		0.000168	0.00051	0.000944	0.000879	4.95e-05	0.001312	-0.000466			682		0.000269	0.000428	0.0005628	0.00019	0.00027225	0.000237757	-0.00023
681.5		0.00025	0.000636	0.001097	0.000974	0.0001629	0.001509	-0.000355			681.5		0.000259333	0.000473	0.000542	0.000183333	0.00030525	0.0002904	-0.0002027
681		0.000295	0.000745	0.000995	0.001002	0.0001931	0.00144	-0.000375			681		0.000259	0.0005005	0.0005804	0.000296667	0.00035915	0.0003564	-0.0001668
680.5		0.000288	0.000742	0.000941	0.000952	0.000206	0.001423	-0.000321			680.5		0.000309667	0.0005275	0.0006296	0.000321333	0.00041855	0.000397964	-8.13e-05
680		0.000275	0.000612	0.000909	0.000963	0.0001163	0.001343	-0.000491			680		0.000280667	0.000494	0.0005876	0.000302667	0.00038335	0.000375179	-0.0001481
679.5		0.000344	0.000673	0.00112	0.000998	0.0002025	0.001411	-0.000449			679.5		0.000241333	0.0005245	0.0005716	0.000297333	0.00037675	0.000369286	-0.0002051
679		0.000511	0.00077	0.001089	0.001053	0.0002308	0.001527	-0.000428			679		0.000283333	0.00058	0.0005936	0.000322	0.0003817	0.000371329	-0.0002463
678.5		0.000462	0.000788	0.001085	0.001095	0.000331	0.00146	-0.000418			678.5		0.000293667	0.0005545	0.000564	0.000284	0.00039105	0.000393879	-0.0003045
678		0.000417	0.000579	0.001151	0.001161	0.0002834	0.001472	-0.000371			678		0.000300333	0.0005705	0.0006092	0.000292667	0.00038885	0.000325129	-0.0002787
677.5		0.000558	0.000831	0.001293	0.001221	0.0002807	0.001467	-0.000352			677.5		0.000322333	0.000573	0.00059	0.000286667	0.000396	0.000304386	-0.0002672
677		0.000551	0.000786	0.001315	0.001258	0.0003539	0.001494	-0.000371			677		0.000321333	0.0006005	0.0005848	0.000289333	0.0003861	0.000350821	-0.000359
676.5		0.000567	0.000825	0.001192	0.00117	0.000346	0.001532	-0.000458			676.5		0.000355333	0.000619	0.0005956	0.000418667	0.00043065	0.000412736	-0.0003359
676		0.000672	0.000813	0.001224	0.001315	0.0003737	0.001599	-0.000366			676		0.000391	0.0006375	0.0006632	0.000392	0.00046035	0.00043725	-0.0002607
675.5		0.000637	0.000838	0.001292	0.001334	0.000389	0.001616	-0.000376			675.5		0.000380667	0.0006155	0.0006524	0.000414	0.0004697	0.000407471	-0.0002619
675		0.000643	0.000787	0.001338	0.001319	0.0003467	0.001733	-0.00043			675		0.000351333	0.000615	0.0006268	0.000364667	0.0004378	0.000407157	-0.0003084
674.5		0.000616	0.000879	0.001273	0.001343	0.0004053	0.001698	-0.000545			674.5		0.00037	0.0006695	0.00065	0.000419333	0.00046805	0.000391207	-0.0003536
674		0.000649	0.00081	0.001337	0.001418	0.0003942	0.001679	-0.00049			674		0.000368	0.0006475	0.0006616	0.000358	0.0004378	0.000361743	-0.0003872
673.5		0.000527	0.000808	0.001441	0.001435	0.0004762	0.001836	-0.000417			673.5		0.000377333	0.0006585	0.0006784	0.000354	0.00050435	0.000399143	-0.0004225
673		0.000622	0.000765	0.001553	0.001439	0.0004917	0.001944	-0.000454			673		0.000373333	0.0006585	0.0006476	0.000332667	0.00044825	0.000376593	-0.0004462
672.5		0.000614	0.000862	0.00146	0.00137	0.0004096	0.001938	-0.000454			672.5		0.000411	0.0007485	0.000722	0.00045	0.00050105	0.000484236	-0.0004153
672		0.000573	0.000843	0.001401	0.0014	0.0003999	0.001877	-0.000542			672		0.000425	0.0007255	0.0007448	0.000401333	0.0005401	0.00046475	-0.0004398
671.5		0.000473	0.000804	0.001361	0.001484	0.0004266	0.001902	-0.000537			671.5		0.000431333	0.000739	0.000768	0.000440667	0.00056595	0.000495943	-0.0004095
671		0.000581	0.000829	0.001477	0.001542	0.0004361	0.001904	-0.00049			671		0.000413	0.0006835	0.0007376	0.000484	0.0005423	0.000428686	-0.0003914
670.5		0.000666	0.000902	0.001572	0.001532	0.000462	0.002006	-0.000514			670.5		0.000411	0.0007345	0.0007732	0.000503333	0.00056595	0.000469543	-0.0004462
670		0.000622	0.000908	0.001633	0.001655	0.0005591	0.00205	-0.00051			670		0.000424667	0.000745	0.0007928	0.000479333	0.0005797	0.000422557	-0.0005023
669.5		0.000555	0.000882	0.001664	0.001689	0.0004677	0.00206	-0.000548			669.5		0.000443667	0.000718	0.0007816	0.000500667	0.00061875	0.000471743	-0.0005535
669		0.000688	0.000941	0.001769	0.001751	0.0004737	0.002229	-0.000481			669		0.000439667	0.0007855	0.0007748	0.000480667	0.0006094	0.000457993	-0.0004806
668.5		0.000608	0.000904	0.001793	0.001716	0.0004712	0.002248	-0.000528			668.5		0.000457	0.000785	0.000798	0.000472	0.0005434	0.000440629	-0.0005102
668		0.000761	0.000981	0.001729	0.001789	0.0006128	0.002356	-0.000432			668		0.00046	0.0007605	0.0007812	0.000472	0.00060005	0.000448957	-0.0005779
667.5		0.000807	0.001014	0.001689	0.001871	0.0007311	0.002469	-0.000405			667.5		0.000443333	0.0007935	0.0008184	0.000476667	0.00062425	0.000458307	-0.00053
667		0.000688	0.000846	0.001622	0.001758	0.0005943	0.002466	-0.000432			667		0.000484	0.0008055	0.0008264	0.000500667	0.0006281	0.000504664	-0.0004978
666.5		0.000612	0.000846	0.001657	0.001759	0.0006273	0.002361	-0.000475			666.5		0.000446	0.000845	0.000834	0.000533333	0.00059345	0.000508514	-0.0005656
666		0.000562	0.000838	0.001548	0.00163	0.0005296	0.002289	-0.000643			666		0.000474	0.000886	0.0008484	0.000535333	0.00061985	0.000527136	-0.0005569
665.5		0.000591	0.000845	0.001593	0.001642	0.0006902	0.002348	-0.000567			665.5		0.000468667	0.000848	0.000848	0.000518667	0.0006512	0.000543871	-0.0005661
665		0.000549	0.000944	0.001742	0.001751	0.0006997	0.002441	-0.000476			665		0.000488	0.0009075	0.0008648	0.000514	0.00066	0.000551964	-0.000612
664.5		0.000603	0.000988	0.001922	0.001842	0.0006155	0.002525	-0.00047			664.5		0.000497667	0.000924	0.0009072	0.000546	0.00066825	0.000553771	-0.0005908
664		0.000642	0.001026	0.00183	0.001862	0.0006784	0.002487	-0.000553			664		0.000506	0.0009415	0.0008948	0.000586667	0.0006985	0.00058135	-0.0005479
663.5		0.00079	0.00101	0.001881	0.001969	0.0007607	0.002542	-0.000449			663.5		0.000513667	0.000919	0.0009396	0.00052	0.0007073	0.000580486	-0.0006702
663		0.000692	0.000968	0.001786	0.002003	0.000765	0.002694	-0.000493			663		0.000547	0.0009485	0.0009244	0.000578	0.00071555	0.0005456	-0.0006714
662.5		0.000795	0.000977	0.001868	0.002013	0.0007819	0.002691	-0.000475			662.5		0.000549333	0.0009685	0.0009336	0.000522667	0.0007128	0.000586929	-0.0005866
662		0.000878	0.000976	0.001964	0.001978	0.0007782	0.002694	-0.000458			662		0.000535333	0.0009785	0.000948	0.000554	0.00073755	0.000588736	-0.0005969
661.5		0.000907	0.001092	0.001854	0.001953	0.0008719	0.002711	-0.000477			661.5		0.000583667	0.0009715	0.0009804	0.000634	0.000748	0.000632029	-0.0005782
661		0.000817	0.001071	0.001828	0.001956	0.0008854	0.002716	-0.000513			661		0.000583	0.001009	0.0010176	0.000612667	0.00076285	0.000622836	-0.0006272
660.5		0.000889	0.001141	0.001941	0.002078	0.0009098	0.002793	-0.000373			660.5		0.00056	0.001002	0.0010068	0.000542	0.0007337	0.00064075	-0.0006337
660		0.000824	0.001073	0.001946	0.001966	0.0009003	0.002659	-0.000497			660		0.000589	0.001015	0.001018	0.000647333	0.00075735	0.000686086	-0.0005903
659.5		0.000957	0.001142	0.001912	0.002038	0.0009365	0.002767	-0.000436			659.5		0.000573667	0.001048	0.0010448	0.000656667	0.0006919	0.000671079	-0.0007035
659		0.000932	0.001061	0.00192	0.00208	0.0010747	0.002816	-0.000349			659		0.000589	0.0010965	0.0010604	0.000682	0.0007293	0.000763164	-0.000628
658.5		0.000971	0.000989	0.001936	0.002176	0.0010064	0.002789	-0.000402			658.5		0.000601333	0.0010265	0.001046	0.000673333	0.00076725	0.000711386	-0.0006561
658		0.00085	0.000956	0.001892	0.002115	0.0009467	0.002858	-0.000365			658		0.000602	0.0010745	0.001092	0.000709333	0.00077495	0.000729536	-0.0006551
657.5		0.000918	0.001141	0.001984	0.002209	0.0009106	0.002913	-0.000399			657.5		0.000604	0.001076	0.0010888	0.000686667	0.0007392	0.000679643	-0.0007131
657		0.000894	0.00114	0.002051	0.002184	0.0010879	0.002893	-0.000283			657		0.000638333	0.0010875	0.0011232	0.000755333	0.0007634	0.000784064	-0.0006675
656.5		0.000796	0.001122	0.002093	0.002214	0.0011221	0.002973	-0.000278			656.5		0.000634	0.001099	0.0010872	0.000724667	0.000759	0.000777071	-0.0007313
656		0.000755	0.001059	0.002045	0.002283	0.001014	0.003036	-0.000313			656		0.000617333	0.001134	0.0011148	0.000694	0.00076725	0.000714843	-0.0006628
655.5		0.000806	0.00111	0.002226	0.002346	0.0011017	0.003015	-0.000262			655.5		0.000659333	0.0011345	0.0011624	0.000762	0.00079145	0.00077275	-0.0006501
655		0.000895	0.001142	0.002184	0.002265	0.0012414	0.003156	-0.000292			655		0.000684	0.001157	0.0011728	0.000781333	0.0007964	0.000841107	-0.0006667
654.5		0.000904	0.001096	0.00226	0.002408	0.0012364	0.003152	-0.000284			654.5		0.000662	0.0011025	0.0011484	0.00076	0.0008195	0.000796479	-0.0007064
654		0.001003	0.001114	0.002215	0.002381	0.0012324	0.003145	-0.000302			654		0.000671	0.001175	0.00125	0.000812	0.00081785	0.000879136	-0.0005859
653.5		0.001012	0.001196	0.00242	0.002469	0.0012445	0.003344	-0.000183			653.5		0.000693333	0.001191	0.001222	0.000877333	0.00083215	0.000859336	-0.0006069
653		0.001115	0.001157	0.002352	0.00243	0.0012513	0.003333	-0.000235			653		0.000669667	0.001161	0.0012056	0.000852667	0.00082665	0.0009394	-0.0006637
652.5		0.000964	0.001058	0.002132	0.002342	0.0012392	0.0032	-0.000255			652.5		0.000709667	0.001193	0.0012408	0.000904667	0.0008833	0.000937121	-0.0006425
652		0.000866	0.001086	0.00222	0.002326	0.0012365	0.003282	-0.000281			652		0.000707667	0.001154	0.0012364	0.000909333	0.00084975	0.000963836	-0.0006234
651.5		0.000816	0.001051	0.002385	0.00242	0.0012629	0.003376	-0.000183			651.5		0.000741333	0.001182	0.0012624	0.000918667	0.000891	0.000967214	-0.00056
651		0.000994	0.001274	0.002486	0.002477	0.0013763	0.003496	-0.000112			651		0.00074	0.001202	0.0012804	0.000922	0.0009405	0.00102041	-0.0005834
650.5		0.000854	0.00129	0.00242	0.002424	0.0013865	0.003509	-0.000111			650.5		0.000741667	0.0011825	0.0012612	0.000901333	0.00092235	0.000922114	-0.0006608
650		0.000903	0.00131	0.002392	0.002474	0.0014167	0.003595	-0.000152			650		0.000754667	0.001173	0.001228	0.00088	0.0009317	0.00101279	-0.0006867
649.5		0.00101	0.001351	0.002611	0.002612	0.0014894	0.003728	5e-05			649.5		0.000777667	0.001294	0.001282	0.000916	0.00094875	0.00103031	-0.0007075
649		0.001011	0.001316	0.002519	0.002589	0.0015141	0.00375	-6.1e-05			649		0.000791333	0.001363	0.0013348	0.00097	0.00094435	0.00102331	-0.0006931
648.5		0.00098	0.001242	0.002426	0.002518	0.0015207	0.00372	-0.000156			648.5		0.000778667	0.0013095	0.0012968	0.000945333	0.00094655	0.000997464	-0.0007766
648		0.001146	0.001261	0.002441	0.00259	0.0016358	0.003761	-1.5e-05			648		0.000789667	0.0013295	0.0012628	0.000920667	0.0009471	0.000952286	-0.0007462
647.5		0.001122	0.001255	0.002511	0.002745	0.0016145	0.003799	-7.4e-05			647.5		0.000801333	0.0013445	0.0013292	0.000899333	0.0009845	0.00103117	-0.0007555
647		0.001045	0.00124	0.002624	0.002709	0.0015829	0.003879	8e-06			647		0.000826333	0.0013595	0.0013616	0.00100533	0.0010197	0.00102135	-0.0007232
646.5		0.001168	0.001336	0.002657	0.002825	0.0017193	0.003876	2.2e-05			646.5		0.000806	0.001392	0.0013428	0.000962	0.00102905	0.00107454	-0.0007173
646		0.00108	0.00133	0.002556	0.002728	0.0017196	0.003872	-2.8e-05			646		0.00083	0.0013735	0.0013888	0.001022	0.0010626	0.00114424	-0.0006832
645.5		0.00112	0.001387	0.002603	0.002775	0.0017623	0.004036	7.1e-05			645.5		0.000835	0.001399	0.0013628	0.00104333	0.00107305	0.00112931	-0.0006681
645		0.001145	0.001291	0.002632	0.002866	0.0017599	0.003964	5.9e-05			645		0.000805667	0.0013895	0.0014048	0.00105667	0.00110055	0.00106881	-0.0007163
644.5		0.001237	0.001383	0.002678	0.002909	0.0017598	0.004055	4.9e-05			644.5		0.000819	0.001458	0.0013744	0.00108533	0.0010516	0.00113669	-0.000752
644		0.00117	0.001276	0.002623	0.002936	0.001802	0.004059	3.8e-05			644		0.000813667	0.0013905	0.0013752	0.001098	0.00108735	0.00113418	-0.0007232
643.5		0.001195	0.001235	0.002607	0.002951	0.0019051	0.004114	9.9e-05			643.5		0.000854	0.0014685	0.0013584	0.00107467	0.0011396	0.00116435	-0.0006653
643		0.001227	0.001202	0.002663	0.003006	0.0018306	0.004149	0.000108			643		0.000842333	0.00146	0.0014072	0.00109067	0.00114675	0.00118855	-0.0007742
642.5		0.001261	0.001328	0.002832	0.003025	0.0018404	0.004337	0.000115			642.5		0.000869333	0.001544	0.001414	0.001192	0.00118085	0.0012221	-0.0007076
642		0.001339	0.001321	0.00269	0.003131	0.0019582	0.004295	0.000174			642		0.000864667	0.0015105	0.001422	0.00120067	0.0011935	0.00130515	-0.0007705
641.5		0.001294	0.001379	0.002728	0.003127	0.0020556	0.004354	0.000148			641.5		0.000870333	0.0015065	0.0014228	0.00120533	0.00122815	0.00125392	-0.0006822
641		0.00129	0.001383	0.002701	0.003152	0.0020393	0.004442	0.00024			641		0.000873667	0.0014645	0.001452	0.00123333	0.00123365	0.00129784	-0.0007133
640.5		0.001352	0.001377	0.002744	0.003197	0.0021108	0.004367	0.00028			640.5		0.000873333	0.001511	0.0014588	0.00124933	0.00125895	0.00122831	-0.0007631
640		0.001313	0.001404	0.002856	0.003232	0.0020408	0.004423	0.00025			640		0.000868333	0.0015395	0.001468	0.00122933	0.0012507	0.00136117	-0.0007446
639.5		0.001367	0.001428	0.002764	0.003236	0.0022375	0.004513	0.000318			639.5		0.000887667	0.0015455	0.0014664	0.001262	0.00127655	0.00139158	-0.0006991
639		0.001269	0.001453	0.002694	0.003207	0.002225	0.004491	0.000322			639		0.00087	0.001544	0.0014428	0.00124933	0.0012188	0.00132605	-0.0007764
638.5		0.001279	0.001491	0.002789	0.003228	0.0023262	0.00454	0.000393			638.5		0.000874	0.001533	0.0015096	0.00128	0.0012122	0.00129784	-0.000852
638		0.001437	0.00163	0.002842	0.003283	0.002318	0.004658	0.000471			638		0.000858667	0.001577	0.0014792	0.00126933	0.00122045	0.00139016	-0.0007854
637.5		0.001378	0.001608	0.002766	0.003211	0.0023909	0.004681	0.00041			637.5		0.000877667	0.0015345	0.0014836	0.001308	0.00124905	0.00139001	-0.000772
637		0.001244	0.001414	0.002684	0.003206	0.0023862	0.004667	0.000397			637		0.000890667	0.00151	0.0014672	0.00135133	0.00126995	0.00142324	-0.000731
636.5		0.001265	0.00136	0.002714	0.003204	0.0023559	0.00472	0.000401			636.5		0.000875333	0.001556	0.0015288	0.00135667	0.0013178	0.00146976	-0.0007468
636		0.001415	0.001599	0.002938	0.003421	0.0025345	0.004832	0.000508			636		0.000885333	0.0015885	0.0014788	0.001372	0.0013068	0.00148641	-0.0007629
635.5		0.00148	0.001558	0.002785	0.003355	0.0025473	0.004859	0.000539			635.5		0.000902667	0.001574	0.001504	0.00135867	0.0012991	0.00152436	-0.0006823
635		0.001515	0.001651	0.002906	0.003445	0.0027216	0.005057	0.000621			635		0.000897	0.001623	0.001526	0.00146333	0.00136675	0.00157457	-0.0007312
634.5		0.001467	0.00173	0.002853	0.003357	0.002726	0.005057	0.000664			634.5		0.000883	0.0016265	0.0015652	0.001408	0.0013167	0.00152484	-0.0007197
634		0.001444	0.001715	0.00301	0.003417	0.002766	0.005038	0.000646			634		0.000893667	0.0016555	0.0015724	0.00141467	0.0013805	0.00159178	-0.0006718
633.5		0.001637	0.001677	0.002909	0.003434	0.0027796	0.005203	0.000772			633.5		0.000871667	0.0016235	0.0015772	0.00141467	0.0013882	0.00155587	-0.0007545
633		0.001507	0.001575	0.002763	0.003495	0.0028061	0.005157	0.000748			633		0.000898	0.001636	0.0015848	0.001412	0.00138875	0.00159594	-0.0007027
632.5		0.001538	0.001655	0.002929	0.003587	0.0029745	0.005311	0.000867			632.5		0.00091	0.0016295	0.0015936	0.001444	0.0013816	0.00160969	-0.0007736
632		0.001503	0.001552	0.002893	0.00357	0.0028996	0.005336	0.000774			632		0.000903333	0.0016125	0.0015872	0.00147	0.00136785	0.00159877	-0.0007085
631.5		0.001577	0.001703	0.003012	0.003753	0.0029989	0.005476	0.000958			631.5		0.000915667	0.0016655	0.001614	0.00149867	0.0013915	0.00167899	-0.0006401
631		0.001613	0.001679	0.00302	0.003717	0.0031841	0.005538	0.001005			631		0.000916333	0.001631	0.001596	0.001492	0.00139755	0.00165157	-0.0006597
630.5		0.001436	0.001501	0.002957	0.003605	0.0030909	0.005497	0.000873			630.5		0.000932667	0.001686	0.001624	0.00154533	0.00140415	0.00168787	-0.0006759
630		0.001458	0.001552	0.003086	0.003586	0.0032073	0.005559	0.000926			630		0.000937333	0.001702	0.0015956	0.00154733	0.00138325	0.00165739	-0.0006899
629.5		0.001449	0.001523	0.003062	0.003566	0.0030859	0.00545	0.000997			629.5		0.000939667	0.001682	0.0015856	0.001522	0.00140745	0.00174044	-0.0006876
629		0.001465	0.001589	0.003019	0.003662	0.003314	0.00561	0.001062			629		0.000940667	0.0017295	0.0016548	0.00161467	0.0014168	0.00176377	-0.0006944
628.5		0.00145	0.001505	0.00302	0.003676	0.0033219	0.005651	0.001017			628.5		0.000916	0.001702	0.0016128	0.001612	0.0014674	0.00172221	-0.0006822
628		0.001479	0.001663	0.003065	0.003769	0.003401	0.005699	0.001087			628		0.000936333	0.001736	0.0016444	0.00157267	0.00144925	0.00180636	-0.0006402
627.5		0.001523	0.001659	0.003172	0.00374	0.0033913	0.005768	0.001141			627.5		0.000927667	0.0017605	0.0016408	0.00164667	0.00151415	0.00184486	-0.0006323
627		0.001624	0.001574	0.003054	0.003784	0.0034612	0.005815	0.001158			627		0.000944	0.0017325	0.0016076	0.00165533	0.0015389	0.00187841	-0.0006171
626.5		0.001491	0.001558	0.003048	0.003843	0.0036427	0.005815	0.00119			626.5		0.000939	0.001684	0.0016	0.00159667	0.00145915	0.0018029	-0.0005975
626		0.001486	0.001603	0.00309	0.003913	0.0037361	0.005971	0.001228			626		0.000952	0.0017325	0.0016712	0.00171067	0.0015378	0.00194889	-0.0006065
625.5		0.001628	0.001734	0.003239	0.004084	0.0037934	0.006129	0.001431			625.5		0.000967667	0.001776	0.0016856	0.001718	0.0015983	0.00192453	-0.0005256
625		0.001468	0.001625	0.003163	0.004087	0.0036455	0.00604	0.001275			625		0.000977333	0.0017455	0.0016532	0.001736	0.0015774	0.00197057	-0.000601
624.5		0.001516	0.001723	0.00329	0.004149	0.0038248	0.00617	0.001375			624.5		0.000951667	0.0017075	0.0016924	0.00167867	0.00154165	0.00198424	-0.0006288
624		0.001517	0.001745	0.003275	0.004204	0.0038911	0.00621	0.001331			624		0.000996667	0.001772	0.0017032	0.00174133	0.0016258	0.00202486	-0.0005698
623.5		0.00156	0.001788	0.003438	0.004236	0.0039247	0.0063	0.001545			623.5		0.000984	0.001804	0.0016632	0.001784	0.00162745	0.002035	-0.000521
623		0.001612	0.001852	0.00346	0.004156	0.004017	0.006284	0.001507			623		0.000984	0.0017945	0.0016712	0.001774	0.00154275	0.00200279	-0.0005742
622.5		0.0016	0.001771	0.003413	0.004168	0.0040471	0.006411	0.001595			622.5		0.000977	0.0018075	0.0016724	0.00181533	0.00164505	0.00209126	-0.0004994
622		0.001637	0.001728	0.003343	0.00416	0.0041918	0.0065	0.001657			622		0.001001	0.001819	0.0017392	0.00182933	0.0016412	0.00211813	-0.000479
621.5		0.001648	0.00179	0.003456	0.004279	0.0042555	0.006601	0.001747			621.5		0.000997	0.0018125	0.0017548	0.00186	0.00164285	0.00215914	-0.0004847
621		0.001638	0.001781	0.003498	0.004331	0.0042753	0.006709	0.001774			621		0.00101333	0.001856	0.0017724	0.001932	0.0016533	0.00219843	-0.0003549
620.5		0.001657	0.001873	0.003493	0.004412	0.0043399	0.006656	0.001784			620.5		0.00101633	0.001899	0.0017784	0.00197667	0.0016753	0.00223764	-0.0003933
620		0.001565	0.001903	0.00337	0.004359	0.0044589	0.006645	0.001737			620		0.00100033	0.0018825	0.0017736	0.00190933	0.0016698	0.00225626	-0.0003823
619.5		0.001672	0.001982	0.003483	0.004484	0.0044795	0.006797	0.001875			619.5		0.000990333	0.001902	0.001768	0.00192933	0.00168905	0.00226592	-0.0003943
619		0.001651	0.00185	0.003632	0.004499	0.0045838	0.006761	0.001932			619		0.00102133	0.00194	0.001766	0.00203533	0.0017314	0.00226129	-0.0003942
618.5		0.001741	0.001963	0.00357	0.004433	0.0045775	0.006877	0.001964			618.5		0.001012	0.001958	0.0017644	0.00205467	0.0017567	0.00239894	-0.0003026
618		0.001724	0.001866	0.003532	0.004486	0.0046233	0.006988	0.00196			618		0.00104533	0.0019435	0.00175	0.002034	0.0017028	0.00236249	-0.0003155
617.5		0.001801	0.001851	0.003707	0.004682	0.0049091	0.007147	0.002133			617.5		0.00109567	0.002008	0.001832	0.00211	0.00179465	0.00248741	-0.0002313
617		0.001743	0.001958	0.003735	0.004609	0.0049253	0.007211	0.002171			617		0.00106533	0.0020115	0.0018196	0.00216467	0.00179135	0.00250501	-0.0001556
616.5		0.001875	0.002061	0.003817	0.00469	0.0050149	0.007314	0.002343			616.5		0.001083	0.0020125	0.0017932	0.00218533	0.0018205	0.00248757	-0.0001862
616		0.001843	0.002114	0.003806	0.004763	0.0051575	0.007354	0.002327			616		0.001071	0.0019775	0.0017788	0.002158	0.0017677	0.00251649	-0.0002389
615.5		0.001898	0.002161	0.003742	0.00472	0.0052613	0.007452	0.002376			615.5		0.001125	0.0020735	0.0018992	0.00225333	0.0018568	0.00261816	-0.0001053
615		0.001995	0.002281	0.003872	0.004867	0.0053712	0.007604	0.002496			615		0.00113367	0.0020945	0.0018832	0.00228067	0.00188815	0.00266679	-2e-05
614.5		0.002009	0.002286	0.003951	0.004835	0.0053436	0.007722	0.002568			614.5		0.00113567	0.0020735	0.0018456	0.00228733	0.0018579	0.00277813	-2.22e-05
614		0.002145	0.0023	0.003875	0.004969	0.0055103	0.007799	0.002676			614		0.00113433	0.0020445	0.0018728	0.00228733	0.0018722	0.00275149	3.01e-05
613.5		0.002084	0.002282	0.003849	0.004915	0.0056769	0.007814	0.002734			613.5		0.001134	0.0021125	0.0018736	0.002296	0.0019404	0.00273209	-2.17e-05
613		0.001979	0.002189	0.003929	0.004945	0.0056512	0.007846	0.002702			613		0.00115367	0.002122	0.001952	0.00237067	0.0019349	0.00283792	0.0001455
612.5		0.002092	0.002178	0.004098	0.005031	0.0057325	0.007994	0.002895			612.5		0.00122367	0.00215	0.0019276	0.00243867	0.0019525	0.00288609	0.0001761
612		0.002323	0.002402	0.004172	0.005151	0.0058652	0.008185	0.003065			612		0.001196	0.002136	0.001934	0.00242933	0.0020042	0.00285914	0.0001674
611.5		0.002271	0.002392	0.004123	0.005299	0.0061131	0.008327	0.003084			611.5		0.001256	0.002164	0.0019776	0.00245933	0.0019822	0.00298147	0.0003228
611		0.002287	0.00239	0.00424	0.005262	0.0062619	0.008467	0.003183			611		0.001213	0.0021865	0.0019604	0.00251067	0.00202675	0.00312966	0.0002754
610.5		0.00218	0.002305	0.004247	0.005238	0.0062563	0.008461	0.003169			610.5		0.001234	0.002229	0.00199	0.00257133	0.00205535	0.00306264	0.0003748
610		0.002359	0.002403	0.004236	0.005309	0.0063079	0.008538	0.003245			610		0.00123067	0.002185	0.0019776	0.00256333	0.00204985	0.0031031	0.0003149
609.5		0.002336	0.002487	0.004265	0.005389	0.0064312	0.008711	0.003471			609.5		0.00126433	0.00225	0.0020284	0.002626	0.0020889	0.00316195	0.0004434
609		0.00224	0.002433	0.004329	0.005533	0.0067448	0.008773	0.003508			609		0.001255	0.0022705	0.0020544	0.002628	0.0021109	0.00323149	0.0004993
608.5		0.002226	0.002505	0.004306	0.005566	0.006804	0.008779	0.003581			608.5		0.00128833	0.0023585	0.0020696	0.00272667	0.00218625	0.00330652	0.0006142
608		0.00232	0.00257	0.004448	0.005722	0.0069183	0.008912	0.003717			608		0.001301	0.0023935	0.00207	0.00274867	0.0022088	0.00338226	0.0006757
607.5		0.002499	0.002762	0.00454	0.005857	0.0071932	0.009195	0.004018			607.5		0.001304	0.002354	0.0020668	0.00276933	0.00218515	0.00344834	0.0007299
607		0.002443	0.002634	0.004506	0.005938	0.0072519	0.009238	0.003978			607		0.001325	0.0023875	0.0021172	0.00284467	0.0022748	0.00353438	0.000748
606.5		0.002483	0.002592	0.004557	0.006116	0.0073925	0.00932	0.004193			606.5		0.00135933	0.002406	0.0021248	0.00287133	0.00226215	0.00362434	0.0008354
606		0.002483	0.002561	0.004793	0.006075	0.0074668	0.009499	0.004242			606		0.00139967	0.002469	0.002178	0.00301	0.00239085	0.00376624	0.0010219
605.5		0.002701	0.002751	0.004703	0.006316	0.0074569	0.009596	0.004449			605.5		0.00138767	0.00248	0.002164	0.00300333	0.0023749	0.00376664	0.0010646
605		0.002491	0.002681	0.004603	0.006386	0.0076419	0.009603	0.004459			605		0.00140767	0.0025255	0.0022252	0.00300133	0.0024508	0.00382635	0.0011719
604.5		0.002591	0.002676	0.004695	0.006365	0.0078502	0.009751	0.004487			604.5		0.00137233	0.002478	0.0021912	0.00303933	0.0024618	0.00382729	0.0011617
604		0.00267	0.002747	0.00482	0.006591	0.0080122	0.009924	0.004696			604		0.00141567	0.002584	0.0022028	0.00308867	0.00247225	0.00393014	0.0013226
603.5		0.002778	0.002903	0.00481	0.006685	0.008164	0.010024	0.004899			603.5		0.00146	0.0026375	0.0022688	0.00320667	0.0025553	0.0040568	0.001408
603		0.002811	0.003068	0.004893	0.006791	0.0083474	0.010224	0.005197			603		0.00147333	0.0026295	0.0023184	0.003238	0.0025883	0.00413074	0.0014383
602.5		0.002852	0.003123	0.005047	0.006944	0.0087264	0.010533	0.005319			602.5		0.001528	0.002733	0.0023292	0.00332333	0.0026598	0.00429644	0.0016039
602		0.002924	0.003242	0.005152	0.007114	0.00894	0.010641	0.005435			602		0.00154333	0.002744	0.0023568	0.00342933	0.00272855	0.00432041	0.001801
601.5		0.003185	0.003323	0.005227	0.007179	0.0091409	0.010836	0.005674			601.5		0.00155667	0.002796	0.002366	0.00347867	0.0027786	0.00451872	0.0018669
601		0.003109	0.003315	0.005213	0.007238	0.009332	0.010953	0.005837			601		0.001588	0.002834	0.002414	0.00353467	0.00281545	0.00459769	0.0019872
600.5		0.003119	0.003316	0.00523	0.007418	0.0095343	0.011218	0.006			600.5		0.00160867	0.0028855	0.0024604	0.003644	0.0028677	0.00471484	0.0021339
600		0.003234	0.00338	0.005412	0.007661	0.0098441	0.011429	0.006262			600		0.001651	0.0028875	0.0024404	0.00373067	0.002959	0.00478115	0.0022566
599.5		0.00339	0.003376	0.005592	0.007839	0.0100611	0.01168	0.006441			599.5		0.00170333	0.003002	0.0025092	0.003818	0.0030536	0.00502944	0.00254311
599		0.003527	0.003626	0.005668	0.007972	0.01035	0.011942	0.00682			599		0.00171733	0.0030295	0.0025456	0.00395	0.0031262	0.0051777	0.0026924
598.5		0.003532	0.003557	0.005644	0.008099	0.0105934	0.012072	0.00691			598.5		0.001771	0.0030865	0.0025888	0.00402	0.00313115	0.00530066	0.00290044
598		0.003588	0.003649	0.005737	0.008335	0.010901	0.012383	0.007128			598		0.00176633	0.003128	0.0025592	0.00411333	0.00324005	0.00541632	0.00303318
597.5		0.003771	0.003803	0.00598	0.008572	0.0112415	0.012627	0.007481			597.5		0.00179433	0.0032225	0.0025888	0.00424867	0.00326315	0.00565266	0.00318718
597		0.003976	0.004035	0.005926	0.008628	0.0115101	0.012893	0.007783			597		0.00185	0.0032975	0.0026836	0.00437067	0.00337535	0.00583118	0.0034398
596.5		0.003968	0.004132	0.006002	0.008903	0.011771	0.013052	0.008055			596.5		0.001908	0.003323	0.0027488	0.004518	0.0034463	0.00601071	0.00355102
596		0.004166	0.004335	0.006144	0.009242	0.012377	0.01357	0.008415			596		0.001936	0.0034495	0.0028592	0.00466067	0.00357335	0.00619889	0.00389816
595.5		0.004222	0.004452	0.006304	0.009589	0.012595	0.013765	0.00881			595.5		0.00198667	0.003547	0.0028824	0.00481867	0.00368115	0.00640616	0.00419591
595		0.004424	0.00459	0.006533	0.009892	0.0130778	0.014189	0.009223			595		0.002074	0.00367	0.0029864	0.00500333	0.0038016	0.00673664	0.00456661
594.5		0.004636	0.00466	0.006636	0.010192	0.0134512	0.014604	0.00968			594.5		0.002154	0.003732	0.003072	0.005108	0.00397925	0.00693126	0.0048683
594		0.004757	0.004806	0.006836	0.010484	0.013936	0.015055	0.0101581			594		0.00220233	0.0038325	0.0030676	0.00529	0.0040315	0.00706758	0.00516417
593.5		0.004956	0.00492	0.007203	0.010895	0.0144816	0.015404	0.0105224			593.5		0.002276	0.003977	0.0031524	0.00546533	0.00417175	0.00738956	0.00542688
593		0.005166	0.00509	0.007329	0.011184	0.0149115	0.015854	0.0108918			593		0.00234967	0.004097	0.00324	0.00574867	0.0043901	0.00773206	0.00586723
592.5		0.005407	0.005395	0.007424	0.011635	0.0155171	0.01631	0.0113901			592.5		0.002399	0.0041975	0.0033228	0.00593133	0.0044616	0.00798364	0.00608629
592		0.005556	0.005506	0.00761	0.012018	0.0159392	0.016764	0.0117678			592		0.00249767	0.0042815	0.0034088	0.00607867	0.004631	0.00827805	0.006526
591.5		0.005912	0.005732	0.007862	0.012708	0.0166336	0.017387	0.0123612			591.5		0.00257233	0.004411	0.003488	0.00635733	0.00478115	0.00864152	0.00705706
591		0.006152	0.006024	0.008191	0.013215	0.0172593	0.017973	0.0129832			591		0.00268167	0.0045765	0.0036348	0.00662533	0.00494505	0.00908859	0.00751223
590.5		0.006535	0.00631	0.008393	0.013733	0.0179233	0.018566	0.013627			590.5		0.002763	0.00475	0.003774	0.00684533	0.0051238	0.00945827	0.00795765
590		0.006653	0.006637	0.008557	0.01419	0.0186702	0.019169	0.0141985			590		0.00288467	0.004858	0.0038768	0.00714467	0.00537075	0.00980933	0.00843206
589.5		0.007198	0.006881	0.009015	0.014973	0.0194755	0.020014	0.0150166			589.5		0.002988	0.0050465	0.0039696	0.007494	0.00557425	0.0102624	0.0090283
589		0.007554	0.007268	0.009504	0.01561	0.0203181	0.020655	0.0157427			589		0.00313167	0.005244	0.0041348	0.00777067	0.0057849	0.0107389	0.00960991
588.5		0.0079	0.007702	0.009973	0.016402	0.021116	0.021455	0.0164808			588.5		0.00330467	0.005506	0.004338	0.00821933	0.00604945	0.0112942	0.0103468
588		0.008443	0.008161	0.010402	0.01728	0.0220835	0.02243	0.0173823			588		0.00349767	0.005732	0.0044748	0.00858667	0.0063734	0.0118127	0.0110028
587.5		0.008881	0.008629	0.010836	0.018287	0.0230937	0.02332	0.0182555			587.5		0.00364967	0.0060205	0.0046528	0.008942	0.00666985	0.0124337	0.0117234
587		0.009425	0.009032	0.011296	0.019335	0.0242079	0.024277	0.0192118			587		0.003796	0.0062845	0.0048148	0.009296	0.0069311	0.0129718	0.0124599
586.5		0.010111	0.00961	0.011861	0.020316	0.0252604	0.02531	0.0202015			586.5		0.00404833	0.006522	0.0050536	0.00984467	0.0073425	0.0137047	0.0133264
586		0.010682	0.010275	0.012287	0.021477	0.0263734	0.026384	0.021327			586		0.00423233	0.006821	0.005322	0.0102533	0.0076307	0.0142982	0.0141762
585.5		0.01131	0.010775	0.012857	0.022539	0.0274531	0.027469	0.0223784			585.5		0.00449	0.0071885	0.0055916	0.0108733	0.00807345	0.0151301	0.0152316
585		0.011993	0.011408	0.013556	0.023756	0.0288162	0.028787	0.0233696			585		0.00476467	0.0075805	0.0058752	0.0114673	0.0085569	0.0158332	0.0162241
584.5		0.012918	0.012214	0.014389	0.025143	0.0300959	0.030044	0.0247838			584.5		0.005002	0.0079715	0.0061648	0.012002	0.0089364	0.0167286	0.0172333
584		0.01371	0.012995	0.014968	0.02631	0.0314455	0.031313	0.0258993			584		0.00530267	0.008386	0.0064864	0.0125247	0.0093852	0.0174758	0.0182817
583.5		0.014504	0.013741	0.015783	0.02772	0.0328677	0.032757	0.0272063			583.5		0.00561267	0.00886	0.0068064	0.013142	0.00993575	0.0184014	0.019451
583		0.015585	0.014801	0.016788	0.029426	0.0344844	0.034322	0.0286767			583		0.005968	0.009323	0.0071292	0.013876	0.0104747	0.0193484	0.0207414
582.5		0.01651	0.01575	0.017782	0.03104	0.0361692	0.035947	0.0299841			582.5		0.00634867	0.009908	0.0075832	0.0145887	0.0109967	0.0204463	0.0220505
582		0.01798	0.017021	0.018863	0.032926	0.0378715	0.037746	0.0316993			582		0.006741	0.010501	0.00805	0.015464	0.011627	0.0215642	0.0235769
581.5		0.019205	0.018148	0.019957	0.034912	0.0396713	0.039521	0.0332705			581.5		0.007221	0.0111225	0.0085252	0.0162853	0.0123035	0.0227432	0.0250341
581		0.020753	0.019508	0.021283	0.037044	0.0415621	0.041354	0.0349953			581		0.007728	0.011805	0.0090568	0.017162	0.0130268	0.024043	0.0267238
580.5		0.022296	0.02083	0.022519	0.03906	0.043535	0.04326	0.0367585			580.5		0.008239	0.0125005	0.0096324	0.0180653	0.01375	0.0252146	0.0283783
580		0.024143	0.022439	0.024028	0.041164	0.0455755	0.045205	0.03866			580		0.00887267	0.0132965	0.0102952	0.0191307	0.0145921	0.0267254	0.0302494
579.5		0.026015	0.024128	0.025525	0.043532	0.0476402	0.047353	0.0405868			579.5		0.00948567	0.014044	0.011004	0.0201393	0.0154479	0.0281664	0.0321009
579		0.028041	0.026052	0.027303	0.045893	0.0497648	0.049521	0.0426543			579		0.0102093	0.015008	0.011776	0.02134	0.0163807	0.0296852	0.0342057
578.5		0.030238	0.028067	0.029223	0.048276	0.0521329	0.051694	0.0445781			578.5		0.0109507	0.015997	0.0125544	0.0224773	0.017369	0.0313119	0.0363049
578		0.032744	0.030267	0.031215	0.050841	0.0543955	0.053895	0.0466483			578		0.011795	0.0170375	0.0134116	0.0238013	0.0183986	0.0331179	0.0385428
577.5		0.035518	0.032787	0.033352	0.053566	0.0567549	0.056349	0.0489283			577.5		0.012707	0.018193	0.0144384	0.0251553	0.0194678	0.0348632	0.0409442
577		0.038496	0.035584	0.035639	0.056538	0.0593418	0.05893	0.0512123			577		0.0136783	0.01948	0.0154512	0.026582	0.0207647	0.0367472	0.0434007
576.5		0.041587	0.038274	0.038173	0.05926	0.0618101	0.061403	0.0534127			576.5		0.0147183	0.0207045	0.0165864	0.02805	0.0219076	0.0386661	0.0459445
576		0.045217	0.041474	0.040919	0.062113	0.0644296	0.063822	0.0557813			576		0.0159303	0.022189	0.0178464	0.0297447	0.0233684	0.0408993	0.0488281
575.5		0.048885	0.044702	0.043658	0.064999	0.0669598	0.06632	0.0580961			575.5		0.0171603	0.023661	0.0192244	0.0313313	0.0246785	0.0430215	0.0515712
575		0.053013	0.048442	0.04687	0.068205	0.0697991	0.069076	0.060759			575		0.0185207	0.0252695	0.0206272	0.0330687	0.0262213	0.0452065	0.0544001
574.5		0.057291	0.052429	0.050082	0.071408	0.0724719	0.0716	0.0632384			574.5		0.020016	0.0270435	0.0222416	0.03504	0.0278658	0.0476972	0.0577368
574		0.061858	0.056405	0.053786	0.074449	0.0752636	0.074339	0.0657667			574		0.0216253	0.02897	0.023918	0.0369113	0.0295779	0.0500907	0.0608021
573.5		0.066917	0.061072	0.057551	0.077679	0.0781702	0.077026	0.0683837			573.5		0.0233807	0.0310035	0.02585	0.038964	0.0314039	0.0527607	0.0641715
573		0.072506	0.066204	0.061565	0.080902	0.0809943	0.079897	0.0711867			573		0.025265	0.033153	0.0277992	0.041238	0.0333872	0.0554754	0.067625
572.5		0.07841	0.071602	0.066092	0.084386	0.0840359	0.082649	0.0739377			572.5		0.0273213	0.035455	0.0299304	0.0435507	0.0353909	0.0582756	0.0712243
572		0.084934	0.077431	0.070933	0.087682	0.0871355	0.08546	0.0766707			572		0.0296077	0.038115	0.0323376	0.046016	0.0376756	0.0614421	0.075125
571.5		0.092123	0.083785	0.076105	0.091248	0.090266	0.088363	0.0796616			571.5		0.0320047	0.040752	0.034872	0.0486473	0.0400312	0.0644741	0.0789771
571		0.099606	0.090562	0.081578	0.094778	0.0934061	0.091237	0.0825584			571		0.0345633	0.043608	0.0375964	0.05131	0.0424814	0.0676178	0.083012
570.5		0.107639	0.097909	0.08729	0.098529	0.096487	0.094077	0.0855272			570.5		0.0373423	0.046753	0.040554	0.0541547	0.0451319	0.0710168	0.0871364
570		0.116088	0.105561	0.093533	0.102162	0.0998141	0.097023	0.0885414			570		0.0403833	0.050068	0.0437444	0.0572653	0.0480353	0.0745918	0.0914772
569.5		0.125362	0.113862	0.100262	0.105902	0.103111	0.099981	0.0916581			569.5		0.0436563	0.05365	0.0471268	0.0604267	0.0510752	0.0783035	0.095936
569		0.135399	0.122985	0.107316	0.110132	0.106646	0.103126	0.0949252			569		0.04714	0.057375	0.0508064	0.0637367	0.054158	0.0820309	0.100472
568.5		0.145543	0.132153	0.114559	0.113972	0.109917	0.106123	0.0980215			568.5		0.050873	0.0613195	0.0546336	0.0672353	0.0574679	0.0859658	0.105141
568		0.156881	0.142477	0.122592	0.118457	0.11358	0.109379	0.101359			568		0.0549433	0.0656195	0.0587936	0.0709993	0.0610593	0.0900169	0.109891
567.5		0.168605	0.152942	0.130882	0.122598	0.117198	0.112623	0.104634			567.5		0.0592513	0.070103	0.0632376	0.0748413	0.0648148	0.0943061	0.114798
567		0.181378	0.16432	0.139685	0.127011	0.120914	0.115895	0.108121			567		0.063877	0.074908	0.0680124	0.0790013	0.0688022	0.0986912	0.119929
566.5		0.194416	0.176277	0.148758	0.131517	0.12459	0.119201	0.111509			566.5		0.0687663	0.079982	0.0730336	0.083348	0.0730141	0.103263	0.125122
566		0.208118	0.188622	0.158406	0.136266	0.12825	0.122582	0.114967			566		0.0738817	0.0852105	0.0782376	0.0877867	0.0773344	0.107967	0.130137
565.5		0.222525	0.201566	0.168438	0.141051	0.132273	0.126076	0.118583			565.5		0.0792587	0.09074	0.0838152	0.0924027	0.0818615	0.112642	0.13537
565		0.237634	0.215266	0.17905	0.146178	0.136401	0.129608	0.122256			565		0.0850237	0.0965555	0.08971	0.0972933	0.0866525	0.117629	0.140777
564.5		0.252946	0.229141	0.189364	0.151166	0.140365	0.13327	0.125893			564.5		0.090999	0.10256	0.0957228	0.102354	0.0916768	0.122859	0.146198
564		0.268779	0.243758	0.200651	0.156365	0.144244	0.136846	0.129491			564		0.0973903	0.108852	0.102112	0.107673	0.0969001	0.128088	0.151687
563.5		0.285059	0.258336	0.211884	0.161767	0.148349	0.140675	0.133209			563.5		0.103952	0.11526	0.108674	0.112999	0.1022	0.133298	0.157046
563		0.302	0.2739	0.22367	0.167365	0.152654	0.14444	0.136934			563		0.110991	0.122167	0.115682	0.118733	0.10793	0.138961	0.162724
562.5		0.319252	0.289611	0.235491	0.173034	0.156992	0.148438	0.140709			562.5		0.118208	0.129168	0.122754	0.124505	0.113751	0.144607	0.16834
562		0.336531	0.305485	0.247354	0.178648	0.161154	0.152208	0.144408			562		0.125674	0.136341	0.130086	0.130585	0.119806	0.150354	0.173959
561.5		0.353894	0.321357	0.259386	0.184603	0.165397	0.156051	0.147978			561.5		0.133421	0.143745	0.137584	0.136821	0.12599	0.156187	0.179502
561		0.371799	0.337947	0.271997	0.190664	0.16996	0.160281	0.151845			561		0.141441	0.151453	0.145328	0.143215	0.132402	0.162218	0.18522
560.5		0.389201	0.354011	0.284133	0.196741	0.174339	0.164237	0.155689			560.5		0.149541	0.159017	0.15305	0.149656	0.138892	0.168215	0.190699
560		0.406335	0.370277	0.296263	0.202627	0.178482	0.168227	0.159311			560		0.157952	0.1669	0.160953	0.156393	0.14565	0.174407	0.196254
559.5		0.423488	0.38628	0.308459	0.208802	0.182932	0.172233	0.16309			559.5		0.166464	0.174825	0.168898	0.163173	0.152488	0.180484	0.201613
559		0.440209	0.401943	0.320527	0.214769	0.187217	0.176237	0.166611			559		0.175153	0.182873	0.176934	0.17017	0.159562	0.186771	0.207071
558.5		0.456195	0.417198	0.332014	0.220883	0.191492	0.180179	0.170206			558.5		0.183727	0.190679	0.184768	0.177022	0.166517	0.192899	0.212277
558		0.471849	0.431847	0.343385	0.227009	0.195795	0.184144	0.173527			558		0.192256	0.198571	0.192377	0.183949	0.173564	0.198908	0.217274
557.5		0.4862	0.445995	0.354185	0.232741	0.19986	0.188226	0.176943			557.5		0.20069	0.206257	0.199917	0.190875	0.18046	0.204948	0.222133
557		0.500549	0.459694	0.364909	0.238642	0.203929	0.1918	0.180107			557		0.209166	0.214169	0.20746	0.198038	0.18763	0.211073	0.227076
556.5		0.513362	0.472525	0.37483	0.244186	0.207863	0.195562	0.183159			556.5		0.21733	0.221684	0.214488	0.204695	0.194454	0.216764	0.231331
556		0.525888	0.484654	0.384318	0.249709	0.21171	0.199195	0.186143			556		0.225346	0.229001	0.221478	0.211456	0.201396	0.222574	0.235739
555.5		0.537201	0.496043	0.393284	0.255023	0.215282	0.202611	0.188851			555.5		0.233027	0.235868	0.227939	0.217949	0.207968	0.227933	0.239517
555		0.547796	0.506433	0.401553	0.260219	0.218686	0.20586	0.191397			555		0.24036	0.242531	0.234034	0.224341	0.214421	0.233115	0.24315
554.5		0.557006	0.51609	0.409174	0.264953	0.22206	0.209007	0.193783			554.5		0.247097	0.24885	0.239712	0.230398	0.220608	0.238027	0.246427
554		0.565411	0.524738	0.416186	0.26938	0.22509	0.211778	0.195702			554		0.253678	0.254744	0.244948	0.236165	0.226428	0.242642	0.249388
553.5		0.573046	0.532708	0.422667	0.27356	0.227647	0.214441	0.197539			553.5		0.259643	0.260396	0.249762	0.241594	0.231888	0.246849	0.25197
553		0.580345	0.540145	0.428531	0.277251	0.230075	0.216922	0.199214			553		0.265224	0.265396	0.25417	0.246718	0.237168	0.250759	0.254021
552.5		0.586375	0.546489	0.433749	0.280809	0.232339	0.219041	0.200554			552.5		0.270191	0.269889	0.258097	0.251321	0.241775	0.254074	0.255822
552		0.591847	0.552166	0.438056	0.283801	0.234244	0.22098	0.20152			552		0.274734	0.273939	0.261717	0.255493	0.246072	0.257002	0.257114
551.5		0.596393	0.556868	0.441967	0.286612	0.235652	0.222573	0.202142			551.5		0.278798	0.277502	0.26468	0.259177	0.249958	0.259434	0.258115
551		0.600268	0.561082	0.445436	0.289043	0.237079	0.223832	0.202852			551		0.282377	0.280737	0.267581	0.262489	0.253421	0.261625	0.258647
550.5		0.603363	0.564664	0.448603	0.290902	0.23802	0.225032	0.203077			550.5		0.285593	0.283497	0.269948	0.265298	0.256428	0.263268	0.25877
550		0.606455	0.567639	0.450927	0.292584	0.238603	0.225729	0.202958			550		0.288213	0.285907	0.271946	0.267528	0.25898	0.26454	0.258571
549.5		0.608791	0.570181	0.452894	0.293736	0.238984	0.226504	0.202669			549.5		0.290387	0.287799	0.273642	0.269335	0.261089	0.265172	0.257851
549		0.61056	0.571895	0.454367	0.294561	0.238943	0.226619	0.202107			549		0.292277	0.289322	0.27535	0.27079	0.262717	0.265625	0.256982
548.5		0.611861	0.57336	0.455358	0.294837	0.238559	0.226567	0.201352			548.5		0.293553	0.290318	0.276438	0.271549	0.26377	0.265355	0.255713
548		0.612777	0.574072	0.456028	0.29488	0.238076	0.226437	0.200309			548		0.294557	0.290994	0.277296	0.271894	0.264501	0.264754	0.254188
547.5		0.613474	0.574828	0.456168	0.294573	0.237256	0.225951	0.198958			547.5		0.295173	0.291138	0.277734	0.271787	0.264598	0.263852	0.252079
547		0.613549	0.574816	0.456141	0.293834	0.236128	0.225118	0.19761			547		0.295613	0.290887	0.277948	0.271283	0.264213	0.262404	0.249821
546.5		0.613133	0.574131	0.45553	0.292706	0.234753	0.224021	0.19598			546.5		0.295627	0.290365	0.277774	0.270466	0.263755	0.260774	0.247493
546		0.612561	0.573151	0.454651	0.291528	0.233295	0.22295	0.194264			546		0.29545	0.289465	0.277405	0.269079	0.262656	0.258888	0.244812
545.5		0.611799	0.572018	0.453457	0.290031	0.231496	0.221751	0.192392			545.5		0.294947	0.288416	0.276896	0.267329	0.261336	0.256649	0.242172
545		0.610445	0.570114	0.451841	0.288176	0.229346	0.22028	0.190231			545		0.293907	0.287158	0.276132	0.26532	0.259813	0.254135	0.239206
544.5		0.60863	0.568037	0.449657	0.286061	0.227062	0.218451	0.188019			544.5		0.29259	0.285399	0.275201	0.263019	0.257733	0.251409	0.236102
544		0.606768	0.565613	0.447756	0.28376	0.224795	0.21655	0.185836			544		0.291253	0.283531	0.274062	0.260521	0.2555	0.248488	0.232904
543.5		0.604634	0.563065	0.445537	0.281525	0.222471	0.214852	0.183678			543.5		0.289483	0.281398	0.272784	0.257793	0.253003	0.245404	0.229785
543		0.601962	0.560245	0.442464	0.278776	0.219823	0.212607	0.181098			543		0.287527	0.278947	0.271274	0.254816	0.250241	0.242222	0.226613
542.5		0.598694	0.557192	0.439441	0.276026	0.217293	0.210459	0.178728			542.5		0.285377	0.276423	0.26959	0.251709	0.247467	0.238942	0.223104
542		0.59596	0.553899	0.436851	0.273063	0.214738	0.20824	0.176421			542		0.283153	0.273597	0.26772	0.248474	0.244318	0.23558	0.219888
541.5		0.592639	0.550598	0.433841	0.270254	0.212221	0.206218	0.174179			541.5		0.2808	0.270824	0.265699	0.245023	0.24119	0.232149	0.216566
541		0.589481	0.546748	0.430204	0.26723	0.2095	0.203889	0.171691			541		0.27821	0.267644	0.263484	0.241442	0.237867	0.228622	0.213166
540.5		0.585366	0.542689	0.426878	0.264078	0.20693	0.201487	0.169363			540.5		0.275651	0.264609	0.261273	0.238116	0.23468	0.225315	0.210232
540		0.58153	0.53838	0.423248	0.26109	0.204269	0.199252	0.167142			540		0.272688	0.261501	0.258962	0.234611	0.231311	0.221919	0.207049
539.5		0.577817	0.534214	0.419542	0.258228	0.201807	0.197214	0.165195			539.5		0.269813	0.258398	0.256543	0.231128	0.228059	0.218706	0.204168
539		0.573673	0.529575	0.415758	0.255088	0.199286	0.194893	0.16299			539		0.266739	0.255205	0.25397	0.227669	0.224707	0.215533	0.201287
538.5		0.568901	0.525098	0.411934	0.252272	0.196865	0.192656	0.160874			538.5		0.263464	0.251887	0.251507	0.224329	0.221365	0.212343	0.198385
538		0.564899	0.520599	0.408049	0.249415	0.194445	0.190487	0.159085			538		0.260178	0.248578	0.248858	0.220919	0.218084	0.209214	0.195631
537.5		0.560482	0.515868	0.404346	0.246663	0.19229	0.188592	0.157261			537.5		0.257187	0.24553	0.246427	0.217752	0.214842	0.206298	0.193074
537		0.555935	0.511027	0.400616	0.24374	0.190239	0.186697	0.155389			537		0.253914	0.242337	0.243768	0.214497	0.211656	0.203465	0.190654
536.5		0.551617	0.506592	0.397062	0.241442	0.188427	0.185017	0.154033			536.5		0.250831	0.239343	0.241199	0.211421	0.208663	0.200722	0.188296
536		0.547136	0.501877	0.393157	0.238876	0.186623	0.18322	0.152502			536		0.247752	0.236343	0.238643	0.208363	0.205711	0.198119	0.18626
535.5		0.542726	0.497551	0.389686	0.236562	0.184786	0.181549	0.151204			535.5		0.244878	0.233346	0.236139	0.205657	0.20286	0.195803	0.18431
535		0.538275	0.493272	0.386061	0.234407	0.183351	0.180079	0.149955			535		0.241831	0.230711	0.233521	0.202908	0.200214	0.19348	0.182488
534.5		0.533819	0.488762	0.382495	0.232046	0.181734	0.178915	0.1488			534.5		0.238852	0.227901	0.231112	0.200339	0.197613	0.19132	0.180865
534		0.529956	0.484603	0.379375	0.230322	0.180554	0.177657	0.147958			534		0.236045	0.225223	0.228755	0.197967	0.195176	0.18937	0.179393
533.5		0.525925	0.480277	0.376255	0.228342	0.179283	0.176323	0.147053			533.5		0.233247	0.222749	0.226511	0.195671	0.192822	0.187629	0.178033
533		0.522057	0.476349	0.373188	0.226748	0.17826	0.175366	0.146172			533		0.230616	0.220289	0.224236	0.193428	0.190492	0.185939	0.176811
532.5		0.518272	0.472556	0.370211	0.225225	0.177611	0.174444	0.14563			532.5		0.228141	0.21789	0.222172	0.191503	0.188412	0.184373	0.1758
532		0.514328	0.468887	0.367536	0.223944	0.176861	0.173788	0.145082			532		0.225618	0.215629	0.219974	0.189599	0.186451	0.183053	0.17499
531.5		0.510909	0.465615	0.365159	0.222777	0.17629	0.17305	0.145009			531.5		0.223251	0.21356	0.218038	0.187818	0.184667	0.181756	0.174286
531		0.50735	0.462223	0.36268	0.22186	0.17585	0.17263	0.14466			531		0.220973	0.211594	0.216114	0.186153	0.182938	0.180584	0.173685
530.5		0.503957	0.459254	0.360343	0.220941	0.17541	0.172251	0.144497			530.5		0.218853	0.209936	0.214311	0.184759	0.181376	0.179686	0.173502
530		0.501276	0.456397	0.358352	0.220396	0.175329	0.172066	0.144515			530		0.216745	0.208217	0.212614	0.183529	0.180011	0.178905	0.173102
529.5		0.498687	0.453419	0.35628	0.219603	0.175172	0.171843	0.144546			529.5		0.214975	0.206778	0.211053	0.182396	0.178778	0.17827	0.17305
529		0.496356	0.451048	0.354669	0.219361	0.17532	0.171862	0.144651			529		0.213224	0.205567	0.209552	0.181353	0.177522	0.177655	0.173033
528.5		0.493971	0.448734	0.353236	0.219058	0.175575	0.171946	0.145022			528.5		0.211785	0.204483	0.208216	0.180409	0.176626	0.177288	0.17322
528		0.492266	0.4469	0.351836	0.219209	0.175993	0.172257	0.145401			528		0.21035	0.203513	0.207097	0.179825	0.175838	0.177178	0.173584
527.5		0.490496	0.445472	0.351102	0.219197	0.176517	0.172659	0.145898			527.5		0.209118	0.202651	0.206022	0.179245	0.175105	0.177034	0.173976
527		0.489175	0.444351	0.350531	0.219588	0.177062	0.17307	0.146586			527		0.207883	0.202041	0.205112	0.178774	0.174633	0.177153	0.174492
526.5		0.487996	0.443294	0.349731	0.219934	0.177756	0.173471	0.147116			526.5		0.207071	0.201523	0.204393	0.178477	0.174239	0.177318	0.17515
526		0.487029	0.442401	0.349333	0.22055	0.178574	0.174323	0.147915			526		0.206286	0.201227	0.203819	0.178476	0.174015	0.177608	0.175946
525.5		0.48682	0.441992	0.349486	0.221464	0.179638	0.175256	0.148795			525.5		0.205689	0.201121	0.203369	0.178429	0.173924	0.177981	0.176835
525		0.486297	0.441687	0.34946	0.222478	0.180585	0.176177	0.149678			525		0.205231	0.201069	0.203024	0.178521	0.173914	0.178609	0.177634
524.5		0.486352	0.441503	0.349848	0.223584	0.181819	0.177356	0.150695			524.5		0.20503	0.201248	0.202781	0.178794	0.174066	0.179137	0.178598
524		0.48659	0.441929	0.350213	0.224563	0.183108	0.178436	0.151588			524		0.204839	0.20145	0.202796	0.179237	0.174334	0.179957	0.17975
523.5		0.487262	0.442287	0.350847	0.225999	0.184483	0.179521	0.152584			523.5		0.204825	0.201816	0.202813	0.179561	0.174723	0.180623	0.180718
523		0.488052	0.44285	0.351687	0.227485	0.185862	0.180903	0.153641			523		0.204915	0.202282	0.203087	0.180205	0.175107	0.181404	0.181699
522.5		0.48881	0.443667	0.35267	0.22911	0.18708	0.182264	0.15454			522.5		0.205217	0.202979	0.203339	0.180871	0.175721	0.182382	0.182847
522		0.4898	0.444822	0.353567	0.230742	0.188593	0.18373	0.155664			522		0.205623	0.203764	0.203772	0.181409	0.176317	0.183192	0.183945
521.5		0.490933	0.445655	0.354589	0.232483	0.19001	0.185147	0.156511			521.5		0.20614	0.204613	0.204305	0.182241	0.177146	0.184277	0.185111
521		0.491811	0.446938	0.355809	0.23426	0.191411	0.186698	0.157547			521		0.206644	0.205577	0.204804	0.18301	0.17788	0.185181	0.186122
520.5		0.493236	0.447945	0.35702	0.236116	0.192927	0.188093	0.158488			520.5		0.207252	0.206316	0.205373	0.183736	0.178668	0.185977	0.186995
520		0.494461	0.44922	0.358339	0.237958	0.194091	0.189553	0.159367			520		0.207899	0.207178	0.206038	0.184515	0.17944	0.186881	0.187928
519.5		0.49572	0.450313	0.359408	0.239782	0.195429	0.19101	0.159961			519.5		0.208708	0.20804	0.206678	0.185304	0.180204	0.187636	0.188673
519		0.496818	0.451689	0.360759	0.241705	0.196852	0.192466	0.160759			519		0.20934	0.208876	0.207318	0.185889	0.181001	0.188321	0.189284
518.5		0.498247	0.452752	0.361948	0.243268	0.197907	0.1939	0.161288			518.5		0.209938	0.209748	0.207918	0.186657	0.181723	0.188992	0.189883
518		0.49905	0.453916	0.363134	0.245143	0.19908	0.195149	0.161646			518		0.210589	0.210475	0.208524	0.187178	0.182472	0.189451	0.190416
517.5		0.500206	0.45477	0.363985	0.246649	0.199959	0.196316	0.161961			517.5		0.211066	0.21109	0.20907	0.187567	0.182981	0.189879	0.190561
517		0.500884	0.455158	0.364482	0.248102	0.200667	0.197308	0.16192			517		0.211545	0.211734	0.209485	0.188131	0.183556	0.190041	0.1907
516.5		0.50161	0.455555	0.365097	0.249183	0.201262	0.198096	0.161843			516.5		0.211928	0.212204	0.209931	0.188283	0.183939	0.1903	0.190666
516		0.501638	0.455698	0.365258	0.250096	0.201495	0.198813	0.161624			516		0.212267	0.212682	0.210198	0.188369	0.18422	0.190241	0.190421
515.5		0.501857	0.455561	0.365537	0.250882	0.201733	0.199369	0.161257			515.5		0.212325	0.212829	0.210264	0.188344	0.184281	0.189975	0.190044
515		0.501552	0.455029	0.36555	0.251461	0.201608	0.199651	0.160425			515		0.212361	0.212832	0.210358	0.188193	0.184267	0.189598	0.18937
514.5		0.50053	0.454436	0.365241	0.251671	0.201229	0.199764	0.159544			514.5		0.212215	0.21265	0.210265	0.187689	0.184117	0.189037	0.18841
514		0.500009	0.453436	0.364533	0.251701	0.200654	0.199506	0.158644			514		0.211933	0.212455	0.209954	0.187147	0.183742	0.188131	0.187361
513.5		0.498537	0.45227	0.363717	0.251517	0.199747	0.199257	0.157445			513.5		0.211411	0.211953	0.209621	0.186462	0.18321	0.187327	0.18605
513		0.497461	0.450727	0.362561	0.251033	0.198898	0.198668	0.156235			513		0.210678	0.211161	0.208922	0.185409	0.182418	0.185959	0.184464
512.5		0.495353	0.448351	0.360883	0.250014	0.197355	0.197608	0.154437			512.5		0.209835	0.210351	0.208194	0.184335	0.181495	0.184763	0.182812
512		0.493225	0.446286	0.359204	0.24869	0.195646	0.196533	0.152658			512		0.20872	0.209384	0.207204	0.183098	0.180405	0.183229	0.180984
511.5		0.490649	0.443543	0.357491	0.247276	0.193913	0.195129	0.150877			511.5		0.207473	0.208064	0.205974	0.181555	0.17911	0.181391	0.178755
511		0.487697	0.440717	0.355176	0.245296	0.191795	0.193394	0.148758			511		0.205963	0.206741	0.204675	0.179862	0.177726	0.17956	0.176644
510.5		0.483912	0.437335	0.352099	0.242924	0.189308	0.191452	0.146357			510.5		0.204235	0.204944	0.203126	0.178122	0.176107	0.177417	0.174174
510		0.48	0.433264	0.349182	0.24013	0.186492	0.189216	0.143817			510		0.202214	0.20323	0.201383	0.176141	0.174336	0.175181	0.171623
509.5		0.476017	0.42919	0.346324	0.237421	0.183749	0.186967	0.141358			509.5		0.200207	0.201197	0.199452	0.173931	0.172415	0.172714	0.168775
509		0.471326	0.424828	0.342626	0.234203	0.180671	0.184255	0.138814			509		0.197908	0.198945	0.197464	0.171649	0.170341	0.170146	0.166015
508.5		0.466634	0.420269	0.338916	0.230852	0.177541	0.181609	0.136137			508.5		0.195551	0.196552	0.195378	0.169313	0.168119	0.167666	0.163127
508		0.461325	0.415038	0.334755	0.227262	0.174159	0.178431	0.133227			508		0.192953	0.194082	0.192932	0.166635	0.165621	0.164796	0.16007
507.5		0.455971	0.410047	0.330642	0.223568	0.170831	0.175456	0.130527			507.5		0.190305	0.191417	0.190511	0.164081	0.163315	0.162075	0.157027
507		0.450019	0.404291	0.326184	0.219586	0.167299	0.171964	0.127661			507		0.187508	0.18864	0.18795	0.161379	0.160684	0.159091	0.153825
506.5		0.444293	0.398919	0.321563	0.215439	0.163917	0.168785	0.124971			506.5		0.184518	0.185764	0.185307	0.158531	0.158096	0.156112	0.150639
506		0.43804	0.393027	0.316742	0.211395	0.160352	0.165453	0.121846			506		0.181511	0.18279	0.182537	0.155674	0.155421	0.153169	0.147418
505.5		0.431976	0.387438	0.312068	0.207299	0.156846	0.162124	0.119228			505.5		0.178573	0.17991	0.179742	0.152973	0.152808	0.150442	0.144421
505		0.425239	0.381043	0.307245	0.203067	0.153179	0.158832	0.116384			505		0.175419	0.176808	0.176787	0.150075	0.149959	0.147256	0.141168
504.5		0.418858	0.374901	0.302222	0.198842	0.149716	0.15558	0.113696			504.5		0.172213	0.173552	0.173705	0.147103	0.147202	0.144271	0.138056
504		0.412218	0.368645	0.296954	0.19446	0.146229	0.152125	0.110928			504		0.168902	0.170378	0.170574	0.144011	0.144223	0.141082	0.134664
503.5		0.405626	0.362603	0.292127	0.190358	0.142936	0.149004	0.108266			503.5		0.16564	0.167201	0.16748	0.141085	0.141377	0.138104	0.131557
503		0.39849	0.355738	0.286797	0.186076	0.139246	0.145352	0.105465			503		0.162358	0.164057	0.164404	0.138205	0.138602	0.135099	0.128484
502.5		0.391619	0.349378	0.28155	0.181907	0.135877	0.142059	0.102807			502.5		0.159081	0.160956	0.161209	0.135202	0.135738	0.132088	0.125187
502		0.38437	0.342839	0.276287	0.177895	0.132544	0.138776	0.100195			502		0.155789	0.157769	0.158202	0.132409	0.132992	0.129227	0.122429
501.5		0.377268	0.336532	0.270961	0.173927	0.129314	0.135481	0.0977672			501.5		0.152391	0.154556	0.155041	0.129502	0.130039	0.126235	0.119387
501		0.370194	0.330254	0.265986	0.16999	0.126249	0.132588	0.0953764			501		0.149193	0.151495	0.151948	0.126659	0.127266	0.123483	0.116622
500.5		0.363268	0.323818	0.260932	0.166238	0.123248	0.129687	0.0930743			500.5		0.146028	0.148276	0.148869	0.123935	0.124624	0.120631	0.113778
500		0.360074	0.320494	0.259743	0.164769	0.120114	0.128744	0.0894701			500		0.142912	0.146184	0.146528	0.120482	0.121889	0.117328	0.110349
499.5		0.35323	0.314239	0.255074	0.161111	0.11731	0.125999	0.087245			499.5		0.139892	0.143181	0.143574	0.117857	0.119296	0.114637	0.107499
499		0.346439	0.308242	0.250095	0.15743	0.114532	0.123207	0.0848949			499		0.136755	0.14014	0.140561	0.115171	0.116503	0.112003	0.104956
498.5		0.339788	0.302016	0.24521	0.15414	0.111915	0.120491	0.0829664			498.5		0.133659	0.137247	0.137699	0.112571	0.114016	0.109468	0.102517
498		0.33323	0.296192	0.240486	0.150572	0.109373	0.117905	0.0810021			498		0.130718	0.13433	0.134818	0.110258	0.111602	0.10734	0.100151
497.5		0.326727	0.290269	0.235887	0.147472	0.106864	0.115311	0.0789805			497.5		0.127983	0.131719	0.132158	0.108053	0.109311	0.10509	0.0980995
497		0.320471	0.284688	0.231505	0.144205	0.104363	0.112908	0.0771691			497		0.125067	0.128963	0.129272	0.105494	0.106792	0.102665	0.0955478
496.5		0.314238	0.279025	0.226507	0.141082	0.101823	0.110448	0.0749966			496.5		0.122357	0.126251	0.126718	0.103338	0.104537	0.100351	0.0934902
496		0.308572	0.273708	0.222436	0.138509	0.0996644	0.10853	0.0738965			496		0.119693	0.12373	0.124151	0.101035	0.102358	0.0982606	0.09157
495.5		0.302797	0.268623	0.21857	0.135776	0.0977675	0.106511	0.0720606			495.5		0.117223	0.121213	0.121594	0.099008	0.100301	0.0963875	0.0894743
495		0.296963	0.263444	0.214559	0.133156	0.0954924	0.104046	0.0703608			495		0.114674	0.118752	0.11916	0.0968793	0.098241	0.0942433	0.0874316
494.5		0.291534	0.25879	0.211035	0.130234	0.0937068	0.10234	0.0690645			494.5		0.112382	0.11646	0.11684	0.0949647	0.0961686	0.0922845	0.0857436
494		0.286565	0.254091	0.207263	0.127956	0.0918266	0.100639	0.0675339			494		0.110196	0.114361	0.114684	0.0932527	0.0944372	0.0908113	0.0842257
493.5		0.281633	0.249618	0.203765	0.12545	0.0900466	0.098712	0.0662747			493.5		0.107926	0.112184	0.112529	0.0914433	0.0926211	0.0890584	0.0823271
493		0.276789	0.245553	0.200455	0.12342	0.0885577	0.097124	0.065069			493		0.105979	0.110336	0.110617	0.089962	0.0911059	0.0874445	0.0811295
492.5		0.27207	0.241451	0.197292	0.121225	0.0867163	0.095571	0.0635156			492.5		0.1039	0.108261	0.108541	0.0881707	0.0892254	0.0859179	0.0792742
492		0.267709	0.23747	0.194115	0.119212	0.0851116	0.093821	0.0622063			492		0.10194	0.106466	0.106652	0.0866287	0.08773	0.0844423	0.0778277
491.5		0.262767	0.233195	0.190466	0.116963	0.0837226	0.09198	0.0610307			491.5		0.100163	0.104574	0.104856	0.0851933	0.0862389	0.0829062	0.0766826
491		0.258813	0.229644	0.187616	0.115355	0.0821024	0.090822	0.0600795			491		0.098313	0.102822	0.102947	0.0836467	0.084728	0.08151	0.0751417
490.5		0.254715	0.226128	0.185036	0.113312	0.0807928	0.089424	0.0589717			490.5		0.0966423	0.101143	0.10114	0.0822427	0.0833003	0.0800399	0.0737064
490		0.250783	0.222407	0.182068	0.111422	0.0792469	0.087866	0.0577124			490		0.094981	0.099408	0.0997944	0.080892	0.0818763	0.0789454	0.0727238
489.5		0.247186	0.219175	0.179529	0.109959	0.0782407	0.08672	0.0568639			489.5		0.0934537	0.0979555	0.0981556	0.0795853	0.0805668	0.0776136	0.0713033
489		0.243729	0.216202	0.177076	0.10845	0.0769365	0.085501	0.0559549			489		0.0918243	0.0963705	0.0966284	0.078302	0.0792005	0.0762709	0.069906
488.5		0.239894	0.212996	0.174368	0.106706	0.0756914	0.084117	0.0546213			488.5		0.0905227	0.0949705	0.0951652	0.0771287	0.0779543	0.0750208	0.0686772
488		0.236768	0.209819	0.172245	0.105212	0.0744661	0.083165	0.0539119			488		0.0891027	0.09354	0.0939132	0.0758327	0.0768119	0.0739224	0.0676074
487.5		0.233217	0.206726	0.16995	0.103713	0.0732769	0.081765	0.0528041			487.5		0.0877807	0.0920475	0.0924328	0.0746413	0.075669	0.0726141	0.0664341
487		0.229887	0.203578	0.167322	0.102283	0.0721777	0.080533	0.0518247			487		0.086298	0.0908045	0.0910212	0.073428	0.0744749	0.0715825	0.0652487
486.5		0.226403	0.20069	0.164961	0.100854	0.0708586	0.0794	0.0509518			486.5		0.084984	0.089422	0.0896648	0.07237	0.0731439	0.0703034	0.06383
486		0.223468	0.198098	0.163038	0.099571	0.0698253	0.078191	0.050074			486		0.0838353	0.0881155	0.0885644	0.0710973	0.0721704	0.0692489	0.0629862
485.5		0.220388	0.195249	0.160773	0.098071	0.0687673	0.077237	0.0490537			485.5		0.0825673	0.0868815	0.0872924	0.0699813	0.0709764	0.0681104	0.0616117
485		0.217297	0.192788	0.158866	0.097062	0.0676515	0.076129	0.04833			485		0.0813817	0.08551	0.0859588	0.0687673	0.069927	0.0667496	0.0603699
484.5		0.213824	0.189847	0.156333	0.095304	0.0663315	0.075034	0.0470772			484.5		0.0802757	0.0842375	0.0848304	0.0679673	0.0689051	0.0658193	0.0595313
484		0.211117	0.187176	0.154319	0.094458	0.065375	0.074047	0.0461506			484		0.0790967	0.083009	0.083634	0.066676	0.0677688	0.0646525	0.0582136
483.5		0.208136	0.184267	0.152453	0.092897	0.0644285	0.073324	0.0450983			483.5		0.0778547	0.081777	0.0824528	0.0655233	0.0667293	0.0634967	0.0569981
483		0.205008	0.181558	0.150168	0.091295	0.0629377	0.071888	0.0437737			483		0.0767387	0.0804765	0.0812268	0.0643753	0.0654841	0.0622789	0.0557607
482.5		0.201615	0.17868	0.14771	0.089955	0.0618299	0.070706	0.0430069			482.5		0.075602	0.079319	0.0801276	0.063366	0.0645051	0.0612645	0.0548595
482		0.198495	0.175831	0.145612	0.088845	0.0605841	0.069734	0.0420235			482		0.074317	0.0778825	0.078832	0.062244	0.0633457	0.0600168	0.0532251
481.5		0.195365	0.173117	0.1435	0.087474	0.0595016	0.068708	0.0410949			481.5		0.0731783	0.0766535	0.07746	0.06083	0.0621621	0.0588673	0.0520274
481		0.192252	0.170554	0.141384	0.086134	0.0582369	0.06751	0.0400095			481		0.0718707	0.0753085	0.0763304	0.059852	0.0610379	0.0575787	0.0508301
480.5		0.188658	0.16736	0.138918	0.084669	0.0570125	0.06628	0.0389488			480.5		0.0707377	0.07401	0.0750564	0.0588453	0.0599715	0.0564394	0.04971
480		0.185296	0.164312	0.136245	0.082787	0.0593092	0.064882	0.0374602			480		0.0693597	0.072663	0.0737308	0.0574113	0.0587268	0.0552373	0.0482401
479.5		0.182171	0.161415	0.134119	0.081576	0.054638	0.064017	0.0367562			479.5		0.0680967	0.0713665	0.0724368	0.05636	0.0576763	0.0539644	0.0469923
479		0.178807	0.158213	0.131874	0.08007	0.0533314	0.062696	0.0354362			479		0.0668657	0.06993	0.0711088	0.05493	0.0563249	0.0525808	0.0455925
478.5		0.175377	0.155133	0.129278	0.078544	0.0519555	0.061517	0.0344454			478.5		0.065369	0.0682925	0.0695968	0.0537813	0.0551765	0.051273	0.0441822
478		0.171487	0.152118	0.126701	0.076659	0.0505485	0.059862	0.0331073			478		0.064185	0.0670765	0.068488	0.052738	0.0540194	0.0502064	0.0430756
477.5		0.168068	0.148793	0.124154	0.075286	0.0492086	0.058526	0.0321469			477.5		0.0627917	0.0654925	0.0669592	0.0514387	0.0526344	0.0489445	0.0417133
477		0.164745	0.145712	0.121926	0.073939	0.0479233	0.057485	0.0310609			477		0.061485	0.064171	0.0657004	0.05033	0.0515224	0.0477124	0.0405048
476.5		0.161041	0.142405	0.119459	0.072182	0.0465503	0.056182	0.0298056			476.5		0.060103	0.062674	0.0641376	0.0489573	0.0502942	0.046399	0.0391225
476		0.157185	0.139298	0.116823	0.070299	0.045149	0.054958	0.0287398			476		0.0587767	0.0612565	0.0626388	0.0476733	0.049098	0.0451147	0.0377096
475.5		0.153534	0.136229	0.11422	0.068642	0.0436674	0.05354	0.0277549			475.5		0.0572943	0.0597295	0.0611624	0.046192	0.0477257	0.0437454	0.0360975
475		0.149937	0.133145	0.111525	0.066906	0.0423594	0.052033	0.0265364			475		0.0560843	0.058316	0.0599708	0.0453447	0.0467357	0.0426677	0.0355011
474.5		0.146532	0.129591	0.109074	0.065281	0.0411402	0.050691	0.0254432			474.5		0.0546197	0.0568525	0.0584928	0.0440847	0.0455609	0.0413503	0.0340276
474		0.142978	0.126752	0.106676	0.06395	0.0401169	0.049782	0.0247993			474		0.0532663	0.0553805	0.0570372	0.0429027	0.0442007	0.0402048	0.0327405
473.5		0.139201	0.123389	0.103661	0.062046	0.0386224	0.048138	0.0234482			473.5		0.0519003	0.05404	0.055652	0.0416287	0.0431942	0.0392076	0.0314066
473		0.135395	0.120083	0.101182	0.060333	0.0370895	0.046698	0.0224819			473		0.0507973	0.052589	0.0541748	0.0404967	0.0418864	0.0376395	0.0301231
472.5		0.132334	0.117069	0.098822	0.059015	0.0361373	0.045855	0.0217317			472.5		0.0491847	0.051254	0.0527636	0.039376	0.0408947	0.036602	0.0289808
472		0.128478	0.113724	0.096404	0.05717	0.034899	0.044547	0.0203058			472		0.0478717	0.0498105	0.0513988	0.038094	0.0396886	0.035306	0.0275599
471.5		0.124884	0.110734	0.093642	0.055424	0.0335042	0.043048	0.0193743			471.5		0.046543	0.0487275	0.050118	0.037142	0.0386617	0.0344648	0.0268256
471		0.121579	0.107751	0.091252	0.053867	0.0326125	0.042131	0.0185558			471		0.0452517	0.047392	0.0488684	0.0359947	0.0376442	0.0334611	0.0258795
470.5		0.118339	0.104615	0.089025	0.05252	0.0314958	0.040913	0.0176665			470.5		0.0440233	0.0461215	0.0475336	0.0351493	0.0366954	0.0325669	0.0249677
470		0.115072	0.101812	0.086717	0.051086	0.0303471	0.039717	0.0167893			470		0.0426973	0.0447325	0.0460888	0.0341427	0.0353941	0.0313624	0.0236399
469.5		0.111464	0.098814	0.084027	0.049729	0.029156	0.038611	0.0156035			469.5		0.0414083	0.043363	0.0447768	0.0328353	0.0343211	0.0301135	0.0224407
469		0.10857	0.096537	0.082132	0.04851	0.0283627	0.037608	0.0150924			469		0.0402663	0.042486	0.0437888	0.0321547	0.0335313	0.0296558	0.0220203
468.5		0.105789	0.093736	0.079764	0.046972	0.0272606	0.03623	0.0142703			468.5		0.0391197	0.0411635	0.0424812	0.030868	0.0324132	0.0283482	0.0207196
468		0.102575	0.090983	0.077601	0.045731	0.0262267	0.035315	0.0135561			468		0.0380413	0.039989	0.0412408	0.030204	0.0314963	0.0275706	0.0198247
467.5		0.099519	0.088408	0.075652	0.044393	0.0253625	0.034464	0.0127954			467.5		0.0368637	0.0387905	0.0400416	0.0292407	0.0306741	0.0265208	0.0186888
467		0.096745	0.086215	0.073737	0.04316	0.0243185	0.033595	0.012299			467		0.0358557	0.0378395	0.0391528	0.028498	0.0297721	0.0258795	0.0181716
466.5		0.094209	0.084003	0.07187	0.041828	0.0235767	0.032984	0.011697			466.5		0.0347523	0.03674	0.0379528	0.0274853	0.0288305	0.0249328	0.0171555
466		0.091299	0.081208	0.069706	0.040572	0.0224025	0.031869	0.0109128			466		0.0338417	0.03561	0.03681	0.026602	0.0279488	0.0240313	0.0164841
465.5		0.088932	0.079002	0.068412	0.039985	0.022131	0.031191	0.010365			465.5		0.032815	0.0347645	0.0359728	0.0260827	0.0273466	0.02343	0.0159236
465		0.08643	0.077245	0.066588	0.038714	0.0216239	0.030412	0.009538			465		0.031859	0.033863	0.035034	0.0253347	0.0266794	0.022805	0.0153418
464.5		0.083953	0.075209	0.064561	0.037556	0.0206029	0.029608	0.009154			464.5		0.031025	0.032903	0.0339984	0.0246487	0.0257185	0.0220155	0.0144234
464		0.081911	0.073025	0.063388	0.036574	0.0201229	0.028868	0.008935			464		0.030106	0.031864	0.03298	0.0236227	0.0249001	0.0212078	0.0133607
463.5		0.079348	0.070697	0.061465	0.035633	0.0191376	0.027863	0.008132			463.5		0.0293553	0.0311075	0.0321932	0.023142	0.024293	0.0208147	0.0129937
463		0.077254	0.069093	0.060067	0.034863	0.0186765	0.027236	0.007575			463		0.0285333	0.030516	0.0315252	0.0226	0.0237204	0.0202869	0.012921
462.5		0.075463	0.067562	0.058744	0.034095	0.0181585	0.026918	0.007453			462.5		0.0278383	0.0297755	0.0306564	0.022108	0.0231814	0.01984	0.0123084
462		0.073206	0.065491	0.056996	0.033384	0.0174887	0.02615	0.006892			462		0.0268973	0.02881	0.029664	0.0213367	0.0223779	0.019042	0.0114372
461.5		0.071199	0.063661	0.055443	0.032187	0.016891	0.025394	0.006127			461.5		0.0261917	0.0280685	0.0289936	0.020792	0.0220357	0.0182561	0.0110608
461		0.069265	0.062067	0.054572	0.031718	0.0164636	0.025031	0.005919			461		0.025423	0.0273085	0.0282412	0.020056	0.0212283	0.0177396	0.0102357
460.5		0.067607	0.06074	0.053578	0.030902	0.0161103	0.024705	0.005761			460.5		0.0247727	0.0267495	0.0275156	0.0195187	0.0206217	0.0173311	0.00986165
460		0.066249	0.059263	0.052049	0.030676	0.0158412	0.024315	0.00557			460		0.0241427	0.02585	0.0268392	0.0189047	0.0201883	0.0167884	0.00930441
459.5		0.063889	0.057387	0.050515	0.029429	0.0149641	0.02338	0.005059			459.5		0.0235757	0.0254555	0.0262376	0.018562	0.0197582	0.0164815	0.00880512
459		0.062535	0.056287	0.049671	0.029076	0.0147185	0.023027	0.004668			459		0.023002	0.024746	0.0256048	0.0182967	0.0191598	0.0160942	0.00842802
458.5		0.060575	0.054406	0.04845	0.027694	0.0140575	0.022465	0.004176			458.5		0.0224547	0.024128	0.0249628	0.0176107	0.0187379	0.0157848	0.00789778
458		0.059204	0.053071	0.047309	0.027593	0.0139339	0.022133	0.00393			458		0.02179	0.0234745	0.0242816	0.017104	0.018277	0.0151268	0.00799712
457.5		0.057702	0.051644	0.045977	0.026634	0.0131563	0.021607	0.003592			457.5		0.0212337	0.0230125	0.0237092	0.0166833	0.0177914	0.0148003	0.00746248
457		0.055922	0.050426	0.044881	0.026189	0.0131992	0.021242	0.00364			457		0.0207903	0.022393	0.02315	0.016492	0.0174521	0.0143767	0.00684751
456.5		0.054308	0.048812	0.043831	0.025615	0.0125906	0.020553	0.002865			456.5		0.0200023	0.0217015	0.022538	0.0158207	0.0166875	0.0137508	0.00624008
456		0.052502	0.047537	0.042679	0.024651	0.0122937	0.020025	0.002642			456		0.0195337	0.0211525	0.0219456	0.0151293	0.0163378	0.0134074	0.00610331
455.5		0.051669	0.046666	0.041989	0.024491	0.012159	0.020003	0.002545			455.5		0.0191	0.0208055	0.0213968	0.01517	0.0160567	0.0132717	0.00576103
455		0.05072	0.045726	0.041058	0.02403	0.0117193	0.019498	0.002793			455		0.0185797	0.020021	0.0208596	0.0144667	0.015351	0.012325	0.00513093
454.5		0.048976	0.044124	0.040001	0.023366	0.0112583	0.018773	0.002098			454.5		0.018054	0.019687	0.0202408	0.0141313	0.0149782	0.0121728	0.00464265
454		0.047955	0.043372	0.039392	0.023192	0.0112006	0.018928	0.002151			454		0.0175367	0.019226	0.0198764	0.0137293	0.0146833	0.01191	0.00468365
453.5		0.046858	0.04264	0.038589	0.022721	0.0110485	0.018609	0.001396			453.5		0.01716	0.018797	0.0193352	0.0135407	0.0141537	0.0114431	0.00435332
453		0.045533	0.041357	0.037753	0.021974	0.0104854	0.01836	0.001325			453		0.0168453	0.018383	0.0189368	0.01329	0.0139304	0.0114153	0.0039669
452.5		0.044047	0.039699	0.036471	0.021197	0.009848	0.01785	0.000654			452.5		0.0162063	0.0178605	0.0185188	0.0125513	0.0135872	0.0108608	0.00311165
452		0.043088	0.038963	0.035747	0.020981	0.0097986	0.017508	0.000617			452		0.0158227	0.017509	0.0180048	0.0123267	0.0133106	0.0106802	0.0032504
451.5		0.042199	0.03806	0.035501	0.020915	0.0097006	0.017522	0.000419			451.5		0.015292	0.0168975	0.0173876	0.0118033	0.0126692	0.00977468	0.00261368
451		0.041464	0.037159	0.034746	0.020752	0.0092712	0.017312	0.000487			451		0.014994	0.0166	0.0170508	0.011594	0.0124844	0.00982316	0.00288656
450.5		0.039777	0.036209	0.033723	0.020205	0.0089436	0.016845	6.4e-05			450.5		0.0145147	0.016071	0.0166988	0.0110233	0.0120698	0.009108	0.0019063
450		0.038782	0.035478	0.03308	0.019613	0.0087575	0.016715	-6.4e-05			450		0.0141957	0.0158685	0.0164504	0.0109507	0.0119878	0.00921226	0.0020647
449.5		0.037906	0.034136	0.032674	0.019319	0.0084953	0.016571	-0.000266			449.5		0.0139213	0.0154215	0.016046	0.010636	0.0115852	0.00894874	0.0020077
449		0.037023	0.033716	0.03216	0.019309	0.0083451	0.016615	-0.000522			449		0.0134597	0.015237	0.0155996	0.010358	0.0112321	0.00866572	0.0015113
448.5		0.035848	0.032711	0.031052	0.018638	0.0080463	0.016209	-0.000717			448.5		0.0130287	0.0145785	0.015056	0.00998333	0.010895	0.00803071	0.0010649
448		0.035007	0.031774	0.03035	0.018453	0.0080989	0.016104	-0.000816			448		0.012627	0.0144095	0.0148376	0.00975533	0.0106991	0.00816475	0.0007163
447.5		0.034123	0.031243	0.029817	0.018235	0.0081651	0.015843	-0.000765			447.5		0.0125273	0.0141805	0.0144624	0.00984267	0.0104913	0.00789564	0.0007843
447		0.032789	0.030412	0.029264	0.01774	0.0073798	0.015575	-0.001225			447		0.0120517	0.0138615	0.0139772	0.00939667	0.010158	0.00762599	0.0004988
446.5		0.032235	0.029812	0.028739	0.017563	0.0075475	0.015287	-0.001204			446.5		0.011659	0.013438	0.0136644	0.00908867	0.00993575	0.00724083	0.0001888
446		0.031079	0.028295	0.027946	0.017239	0.0067179	0.014896	-0.001501			446		0.011437	0.013094	0.0133336	0.008756	0.0097515	0.00721223	-0.0001956
445.5		0.03021	0.027754	0.02737	0.016547	0.0068142	0.014728	-0.00148			445.5		0.011128	0.012832	0.0131736	0.00889867	0.0093016	0.00725364	5.52e-05
445		0.02947	0.026725	0.026648	0.016524	0.0066252	0.014296	-0.001518			445		0.01063	0.0124545	0.0125888	0.00833267	0.0092642	0.00674787	-0.0002582
444.5		0.028411	0.026291	0.026462	0.016146	0.0065465	0.014291	-0.00198			444.5		0.010418	0.01212	0.0123996	0.00802533	0.00874115	0.00661139	-0.0003395
444		0.027614	0.025419	0.0254	0.015777	0.0060848	0.013798	-0.00191			444		0.0101203	0.011888	0.0121064	0.00801733	0.00866965	0.00637387	-0.0011363
443.5		0.026743	0.025327	0.025069	0.015616	0.0063759	0.013773	-0.002113			443.5		0.00986	0.011633	0.0118348	0.00783267	0.00839025	0.00630693	-0.0011002
443		0.026485	0.024311	0.024627	0.015549	0.0062709	0.014054	-0.00207			443		0.00966033	0.0114555	0.0116252	0.00784133	0.00828795	0.00640774	-0.0007435
442.5		0.025975	0.023554	0.023919	0.01522	0.0060482	0.013969	-0.002302			442.5		0.00936233	0.0112535	0.0113388	0.007436	0.0082082	0.00604631	-0.001306
442		0.0247	0.023185	0.023806	0.015232	0.0059161	0.013918	-0.002321			442		0.00910933	0.0110065	0.0111308	0.00727	0.00805475	0.00609015	-0.0015515
441.5		0.024312	0.022594	0.022982	0.014768	0.005711	0.013163	-0.002241			441.5		0.00872367	0.010426	0.0106228	0.00682067	0.00757955	0.00528739	-0.0019381
441		0.023392	0.021846	0.022074	0.013736	0.005632	0.013058	-0.002439			441		0.00853367	0.0101205	0.0102292	0.00691533	0.0073051	0.00534215	-0.0022676
440.5		0.022054	0.020872	0.021767	0.013683	0.0057716	0.013089	-0.002522			440.5		0.00820233	0.0101695	0.0101408	0.00658067	0.00726825	0.00530279	-0.0022324
440		0.021892	0.02093	0.021629	0.014012	0.0051282	0.013084	-0.002625			440		0.008007	0.009872	0.0098124	0.00662733	0.00701855	0.00510534	-0.0022158
439.5		0.020905	0.019956	0.020973	0.013326	0.0053554	0.012604	-0.002725			439.5		0.00773167	0.0094835	0.0095144	0.00610467	0.00685355	0.00537814	-0.0024834
439		0.02052	0.019517	0.020443	0.01349	0.0050272	0.012897	-0.002593			439		0.00750367	0.009396	0.0094816	0.00606867	0.0066594	0.00497899	-0.0024231
438.5		0.019822	0.018864	0.020411	0.013114	0.0052781	0.012627	-0.002571			438.5		0.00736933	0.009301	0.0091132	0.00608333	0.006578	0.00509473	-0.002335
438		0.019351	0.01857	0.020384	0.012942	0.0053021	0.013016	-0.002629			438		0.00715967	0.0088915	0.0089964	0.00587467	0.00653675	0.00504696	-0.0023984
437.5		0.018578	0.017855	0.019224	0.012561	0.0050273	0.012496	-0.003108			437.5		0.00689867	0.0085125	0.00863	0.00588467	0.0062315	0.00447519	-0.0030167
437		0.018441	0.017604	0.018888	0.012533	0.0050188	0.012288	-0.002855			437		0.00662933	0.008589	0.0086404	0.005514	0.00611985	0.00451652	-0.0027882
436.5		0.018056	0.01707	0.01856	0.012365	0.0051967	0.01246	-0.00264			436.5		0.00655333	0.0085465	0.0083636	0.00558067	0.0060632	0.00452595	-0.0030281
436		0.017569	0.016973	0.018622	0.012659	0.0050422	0.012161	-0.002853			436		0.00644133	0.008377	0.0082436	0.005854	0.005918	0.00480975	-0.0029971
435.5		0.016997	0.017093	0.018884	0.012206	0.005173	0.01224	-0.002363			435.5		0.006228	0.0078665	0.0078756	0.00539333	0.00540045	0.00405884	-0.0031773
435		0.016573	0.015838	0.018007	0.01238	0.005004	0.012514	-0.002965			435		0.00576233	0.0075365	0.0075828	0.00477933	0.00537405	0.00377544	-0.0038132
434.5		0.016415	0.015368	0.017263	0.011982	0.005022	0.01193	-0.003049			434.5		0.00559433	0.0072895	0.0075156	0.004532	0.00518375	0.00407409	-0.003499
434		0.015431	0.015114	0.017252	0.012049	0.0049453	0.011894	-0.003008			434		0.00566033	0.007487	0.007292	0.00487533	0.00540045	0.00410025	-0.0032122
433.5		0.014361	0.014601	0.016589	0.011554	0.004324	0.01137	-0.003292			433.5		0.005584	0.0074775	0.0073612	0.004992	0.0054989	0.00398224	-0.0026833
433		0.015072	0.014874	0.017004	0.011952	0.0048309	0.011986	-0.002764			433		0.00523767	0.0072625	0.006912	0.00456933	0.00501875	0.00354836	-0.0037399
432.5		0.014426	0.014078	0.016834	0.011686	0.0047527	0.011784	-0.002692			432.5		0.005119	0.0070675	0.0070432	0.004524	0.0049764	0.00365279	-0.0035162
432		0.013966	0.013799	0.016477	0.011622	0.004461	0.011902	-0.002792			432		0.00503433	0.0068655	0.006574	0.00439467	0.00462935	0.00307403	-0.0040289
431.5		0.014146	0.01348	0.016073	0.011461	0.0050614	0.012043	-0.002902			431.5		0.00507633	0.006825	0.006826	0.004608	0.0050622	0.00380765	-0.0038083
431		0.013047	0.013452	0.015603	0.011632	0.0044347	0.011786	-0.003114			431		0.00478233	0.0068365	0.0067868	0.004848	0.0048015	0.00361711	-0.0039423
430.5		0.013133	0.013258	0.015611	0.011436	0.0045211	0.011626	-0.003095			430.5		0.00486267	0.0066685	0.0065092	0.004264	0.0051557	0.00379759	-0.0032871
430		0.012696	0.012627	0.015094	0.011665	0.0045031	0.011786	-0.003078			430		0.004484	0.006155	0.0062656	0.00396467	0.0045045	0.00309469	-0.0041309
429.5		0.012202	0.012292	0.015363	0.010437	0.0040349	0.01188	-0.003179			429.5		0.004648	0.0064325	0.0062596	0.00445067	0.004543	0.00349643	-0.0035784
429		0.011771	0.012083	0.01505	0.011154	0.0042767	0.011342	-0.002927			429		0.00444567	0.006461	0.00621	0.00415	0.00491095	0.00346296	-0.0037316
428.5		0.011727	0.011903	0.015487	0.011166	0.0048524	0.012199	-0.002993			428.5		0.00456033	0.006423	0.0062048	0.00383667	0.00443245	0.00366198	-0.0038966
428		0.011881	0.012181	0.015597	0.011336	0.0050656	0.011993	-0.002632			428		0.00419567	0.006025	0.0059028	0.00400867	0.0044891	0.00339044	-0.0039908
427.5		0.011294	0.011908	0.014424	0.01138	0.0052268	0.012076	-0.002592			427.5		0.004047	0.005805	0.005626	0.003886	0.0041954	0.00302814	-0.0045154
427		0.012103	0.011726	0.015024	0.011319	0.0051692	0.011888	-0.002662			427		0.00403533	0.0061515	0.0057376	0.003952	0.00422125	0.00348559	-0.0040956
426.5		0.010661	0.011116	0.014269	0.010478	0.0049438	0.012159	-0.003283			426.5		0.004073	0.0060815	0.0058528	0.00373267	0.0043274	0.00331626	-0.0035265
426		0.011014	0.01119	0.014065	0.011064	0.0046266	0.012123	-0.002843			426		0.004029	0.0057495	0.0059668	0.00416867	0.0043725	0.00318827	-0.0040725
425.5		0.010904	0.011056	0.014053	0.011467	0.0050077	0.012501	-0.002411			425.5		0.00363067	0.00588	0.0055752	0.003356	0.00396605	0.00298839	-0.0045264
425		0.0102	0.01039	0.014837	0.010541	0.0049296	0.012886	-0.002337			425		0.00386333	0.0057735	0.0053424	0.00371867	0.0041569	0.00292969	-0.0040748
424.5		0.010535	0.010942	0.015034	0.010769	0.0048809	0.012744	-0.003256			424.5		0.00356767	0.0055825	0.0053344	0.00356533	0.0039105	0.0036575	-0.0040032
424		0.009654	0.010456	0.014156	0.011051	0.0043087	0.012338	-0.002769			424		0.00350233	0.005767	0.0051316	0.003856	0.0039336	0.00328264	-0.0042717
423.5		0.010662	0.010257	0.014313	0.011424	0.0049815	0.013009	-0.002396			423.5		0.00354867	0.0059115	0.0055772	0.00419333	0.0040326	0.00352063	-0.0042502
423		0.010374	0.010061	0.014096	0.010938	0.0044953	0.012875	-0.002664			423		0.00346933	0.005849	0.0056292	0.00428	0.00403645	0.00314301	-0.0036217
422.5		0.010141	0.010562	0.014597	0.011051	0.0047619	0.013468	-0.00276			422.5		0.00327833	0.005452	0.0051172	0.003538	0.0038456	0.00271221	-0.004898
422		0.010409	0.011147	0.015014	0.011788	0.0057674	0.013482	-0.002245			422		0.00347533	0.0058715	0.0053116	0.00397	0.00417615	0.00349808	-0.0039091
421.5		0.010724	0.011098	0.014606	0.012239	0.0056329	0.013704	-0.001909			421.5		0.00363367	0.0058365	0.0053392	0.004142	0.0044473	0.0033143	-0.003765
421		0.009554	0.010073	0.014598	0.011626	0.0052746	0.013874	-0.002238			421		0.003284	0.0054075	0.0049236	0.00357867	0.0037719	0.00316179	-0.0047229
420.5		0.009366	0.009714	0.014676	0.011585	0.004482	0.01309	-0.002123			420.5		0.00326967	0.005641	0.0052216	0.003724	0.0039094	0.00334722	-0.004283
420		0.009563	0.010356	0.013972	0.010728	0.004907	0.013318	-0.0025			420		0.003166	0.0055025	0.0049536	0.00370867	0.0038533	0.00397886	-0.0043758
419.5		0.0097	0.010481	0.014649	0.011479	0.004371	0.013453	-0.003272			419.5		0.003299	0.005963	0.00502	0.00431	0.00395505	0.00314749	-0.0047105
419		0.009407	0.009978	0.014664	0.012155	0.0048713	0.014055	-0.002643			419		0.002995	0.0057265	0.004972	0.003906	0.00408925	0.00353493	-0.0040933
418.5		0.009393	0.010235	0.014656	0.012716	0.0053436	0.014564	-0.001699			418.5		0.003146	0.005527	0.0051584	0.00355867	0.0040557	0.00363786	-0.0038294
418		0.009371	0.010109	0.014646	0.011818	0.0046757	0.013593	-0.003064			418		0.00277967	0.0053345	0.0051636	0.00344467	0.0036927	0.00351309	-0.0045675
417.5		0.009142	0.009739	0.014769	0.011742	0.0050362	0.014396	-0.002381			417.5		0.00304967	0.005642	0.0050968	0.00426333	0.00387145	0.00313484	-0.0038361
417		0.010301	0.010909	0.015538	0.012425	0.0056931	0.014658	-0.002247			417		0.00307533	0.0058205	0.0048616	0.004236	0.00398805	0.00364744	-0.0038286
416.5		0.009102	0.009495	0.01562	0.013022	0.0051937	0.01487	-0.00203			416.5		0.00303267	0.005716	0.005546	0.00404267	0.0044594	0.00379539	-0.0039824
416		0.009982	0.01076	0.015481	0.013264	0.005284	0.015519	-0.00208			416		0.00282433	0.0053305	0.0049004	0.003956	0.00401445	0.00357311	-0.0055524
415.5		0.009594	0.011132	0.015901	0.013517	0.0052117	0.015664	-0.002949			415.5		0.00255367	0.005694	0.0048164	0.00456067	0.0037048	0.00380765	-0.0043549
415		0.010055	0.011007	0.015912	0.013999	0.0058904	0.016471	-0.001806			415		0.00303033	0.0057395	0.005352	0.003878	0.00416185	0.00362701	-0.0044504
414.5		0.009385	0.010723	0.016144	0.014281	0.0050706	0.016224	-0.002956			414.5		0.003106	0.0062205	0.0051844	0.00450467	0.0045518	0.00392692	-0.0041218
414		0.009337	0.011005	0.016487	0.014217	0.0052864	0.016545	-0.001485			414		0.003326	0.0066555	0.0060516	0.00504067	0.0047619	0.00446671	-0.0031379
413.5		0.011316	0.012585	0.01757	0.015285	0.005392	0.017114	-0.002105			413.5		0.00263367	0.005848	0.0052996	0.004434	0.0044077	0.00318851	-0.0040617
413		0.010547	0.011327	0.016913	0.013789	0.0056592	0.0162	-0.002201			413		0.002739	0.0059005	0.0051484	0.00308933	0.00397705	0.00268628	-0.0065315
412.5		0.010709	0.01245	0.018326	0.015225	0.0054833	0.017811	-0.002252			412.5		0.00262567	0.0059355	0.005622	0.00474667	0.00421685	0.00378809	-0.0046614
412		0.010861	0.01111	0.017693	0.015787	0.0050568	0.017732	-0.00288			412		0.002767	0.006577	0.0055328	0.004492	0.0041382	0.00335437	-0.003763
411.5		0.012637	0.012338	0.018238	0.016808	0.0060026	0.01841	-0.001681			411.5		0.00303233	0.006597	0.0058048	0.00492733	0.00428395	0.00448855	-0.0040546
411		0.012777	0.013331	0.019136	0.016962	0.0068454	0.019218	-0.001437			411		0.00327467	0.007035	0.0058856	0.00518933	0.005291	0.00466699	-0.003532
410.5		0.011848	0.011796	0.018814	0.016149	0.0054242	0.019024	-0.003008			410.5		0.003428	0.0072675	0.0058904	0.00513133	0.0054186	0.00555783	-0.0042212
410		0.012136	0.012906	0.019545	0.017254	0.005181	0.019934	-0.003532			410		0.00315333	0.0066155	0.0061256	0.00487667	0.00429935	0.00348912	-0.0047453
409.5		0.011935	0.013853	0.021385	0.01714	0.006119	0.020352	-0.003034			409.5		0.003	0.0067215	0.0059516	0.004624	0.0046904	0.00453059	-0.0052432
409		0.012564	0.01405	0.020897	0.018076	0.0055153	0.020078	-0.002498			409		0.00355567	0.007508	0.006642	0.00553667	0.00574695	0.00524142	-0.0034089
408.5		0.013747	0.015061	0.020399	0.017166	0.0061174	0.021305	-0.002668			408.5		0.003461	0.0070195	0.0063852	0.00500667	0.00477345	0.00491166	-0.0042494
408		0.01228	0.013759	0.021367	0.018794	0.0055346	0.021826	-0.002707			408		0.00286933	0.0074685	0.0060448	0.005266	0.0057277	0.00425684	-0.0029141
407.5		0.011423	0.013427	0.02094	0.018203	0.0068118	0.021221	-0.003475			407.5		0.00338567	0.0074825	0.0070532	0.005462	0.0051854	0.00530271	-0.0026126
407		0.014428	0.014674	0.022605	0.019361	0.0065142	0.021992	-0.001321			407		0.00373633	0.007804	0.0067396	0.00553867	0.0061138	0.00570539	-0.0034299
406.5		0.013985	0.01465	0.022426	0.018565	0.0056482	0.022005	-0.002538			406.5		0.00309633	0.007395	0.0068788	0.00590333	0.00492305	0.00493766	-0.0035546
406		0.012123	0.013683	0.02216	0.017222	0.0040912	0.02192	-0.002027			406		0.00331633	0.0077535	0.0067712	0.005662	0.005203	0.00389636	-0.0042936
405.5		0.013232	0.014746	0.021682	0.018539	0.0060899	0.022238	-0.003113			405.5		0.003498	0.0076905	0.0065896	0.00603267	0.00502645	0.00619968	-0.003692
405		0.012939	0.015475	0.023059	0.020903	0.0057404	0.022049	-0.00015			405		0.002621	0.007028	0.0058316	0.004418	0.0041151	0.00277326	-0.0064219
404.5		0.012844	0.014196	0.02242	0.019181	0.0048867	0.022408	-0.001629			404.5		0.00337333	0.007774	0.0064416	0.006256	0.00519255	0.00679376	-0.0039042
404		0.012721	0.014996	0.02367	0.019239	0.0055588	0.021996	-0.002674			404		0.00311533	0.008661	0.00707	0.0062	0.0062238	0.00646666	-0.0018656
403.5		0.013101	0.014055	0.02349	0.018733	0.0063622	0.023087	-0.001268			403.5		0.00268733	0.005942	0.0062752	0.00563	0.00448525	0.00489971	-0.0028895
403		0.01414	0.014584	0.021666	0.020065	0.0076101	0.021578	-0.000678			403		0.003194	0.0066455	0.0057052	0.005042	0.00477125	0.00380042	-0.0029335
402.5		0.013382	0.013264	0.021594	0.01716	0.007655	0.020953	-0.0015			402.5		0.00214	0.006451	0.0053824	0.00326533	0.00499015	0.00387506	-0.0049557
402		0.013074	0.01433	0.022014	0.017696	0.0078763	0.022221	-0.001723			402		0.00312233	0.006956	0.0051016	0.00551	0.00477235	0.00581154	-0.0021442
401.5		0.013995	0.013002	0.020501	0.017656	0.0085808	0.024111	-0.000285			401.5		0.001783	0.006307	0.0049444	0.003082	0.0042339	0.00441179	-0.0042928
401		0.012382	0.012863	0.019395	0.015446	0.0092272	0.022192	-0.001412			401		0.00160867	0.006237	0.0059112	0.00269	0.00413435	0.00408493	-0.0031691
400.5		0.011598	0.011887	0.019831	0.017268	0.0076927	0.019481	-0.000803			400.5		0.00259433	0.005428	0.0061584	0.00489067	0.00415415	0.00494057	-0.0008611
400		0.009092	0.009462	0.015727	0.014646	0.0106437	0.017846	0.002393			400		0.00337467	0.0067855	0.0047476	0.007142	0.00418825	0.00534969	-0.0002306

## Sheet: Supplementary Fig. 4b
FRNA-2											FRNA-5
Wavelength (nm)		0% PEG	1% PEG	2% PEG	5% PEG	10% PEG	20% PEG	40% PEG			Wavelength (nm)		0% PEG	1% PEG	2% PEG	5% PEG	10% PEG	20% PEG	40% PEG
700		0	0	0	0	0	3e-07	-4e-06			700		0	0	0	3.717e-07	9.3e-06	-3e-07	1.419e-07
699.5		1.1e-05	-6.4e-05	8.4e-05	6e-06	0.000149	8.1e-06	3.7e-05			699.5		0.000139	-2e-05	8.18e-05	2.41605e-05	8.184e-05	2.655e-05	-5.05164e-05
699		-2.4e-05	-0.000117	9.3e-05	-3e-06	0.000121	3.87e-05	-5e-05			699		0.000126	1e-05	-2.33e-05	5.04273e-05	-3.348e-05	-8.52e-05	-0.000100465
698.5		3.5e-05	-8.5e-05	0.000173	0.000109	0.000185	3.95e-05	-3.7e-05			698.5		0.000166	-2.9e-05	-9.25e-05	-8.5491e-06	-6.51e-05	-0.0002412	-7.90383e-05
698		3.7e-05	2e-05	0.000305	7.1e-05	0.000379	-1.9e-05	-0.000121			698		0.000107	9.1e-05	1.09e-05	-6.4428e-06	-0.00010788	-0.0002958	-3.76035e-05
697.5		9.1e-05	0.000113	0.000306	0.000107	0.000396	-3.32e-05	-0.000128			697.5		0.00015	0.000156	-7.12e-05	-0.000108165	-0.00034596	-0.00025185	-9.83367e-05
697		0.000197	0.000175	0.000441	0.000221	0.000547	7e-07	-7.3e-05			697		0.000238	0.0002	-5.9e-06	1.99479e-05	-0.00025854	-0.00015945	-6.08751e-05
696.5		0.000135	0.000115	0.000385	0.000263	0.000446	0.0001018	-0.000142			696.5		0.000268	0.000162	3.42e-05	-3.18423e-05	-0.0002139	-0.00030615	4.18605e-05
696		0.000235	0.000267	0.000468	0.000301	0.000671	0.0001646	-9e-05			696		0.000347	0.000203	0.0002531	0.000100483	-7.626e-05	-0.0002004	0.00027486
695.5		0.000312	0.000367	0.0006	0.000343	0.000696	8.25e-05	-0.00015			695.5		0.000275	0.000168	0.0001596	-6.4428e-06	-0.0002232	-0.0001938	0.000179503
695		0.000273	0.000279	0.000551	0.000313	0.00056	5.87e-05	-0.000133			695		0.000167	-2e-06	7.18e-05	5.10468e-05	-0.00032922	-0.0002007	3.37722e-05
694.5		0.000197	0.000269	0.000501	0.000291	0.000416	7.6e-05	-0.000226			694.5		0.000282	-8.9e-05	-1.68e-05	-7.37205e-05	-0.00049104	-0.00031965	-5.59086e-05
694		0.000186	0.000306	0.000477	0.00047	0.000508	0.0001193	-0.000197			694		0.00026	-6e-06	5.81e-05	-8.88363e-05	-0.00046314	-0.0003531	-2.39811e-05
693.5		0.000179	0.000456	0.000517	0.000618	0.000651	0.0001629	-0.000194			693.5		0.000327	0.000115	4.21e-05	-0.000137653	-0.00052638	-0.0003366	-4.56918e-05
693		0.000285	0.000452	0.000511	0.000498	0.0006	3.93e-05	-0.000312			693		0.0002	5.7e-05	4e-06	-0.000176186	-0.00077934	-0.00061575	-0.000146583
692.5		0.000383	0.000388	0.000634	0.000622	0.000717	2.31e-05	-0.000371			692.5		0.000318	-2.2e-05	-5.13e-05	-0.000211621	-0.0007905	-0.0005679	-8.2302e-06
692		0.000326	0.000345	0.000698	0.000712	0.000731	7.83e-05	-0.000301			692		0.000275	-3.1e-05	6.72e-05	-0.000209267	-0.00083142	-0.00062325	-6.6693e-06
691.5		0.000385	0.000473	0.000731	0.000748	0.000831	9.21e-05	-0.000263			691.5		0.000384	6.4e-05	0.0001769	-0.000186222	-0.00083514	-0.00059805	0.000142184
691		0.00049	0.00058	0.000876	0.000807	0.000946	0.0001854	-0.000169			691		0.000391	0.000156	0.0002046	-4.17543e-05	-0.00068448	-0.00054	0.000302389
690.5		0.000524	0.00061	0.001064	0.00075	0.000912	0.0001915	-0.000265			690.5		0.000444	0.000122	0.0002342	-4.4604e-05	-0.0007068	-0.00052455	0.000217249
690		0.000513	0.000557	0.001125	0.000729	0.000992	0.0002373	-0.000327			690		0.000419	0.000165	0.0001979	-9.98634e-05	-0.00069564	-0.0006756	0.000231013
689.5		0.000573	0.000634	0.001167	0.000794	0.001018	0.0002009	-0.000286			689.5		0.00045	0.000181	0.0001662	-8.68539e-05	-0.00082584	-0.000633	0.000263508
689		0.000505	0.000685	0.001201	0.000801	0.001095	0.0001315	-0.000297			689		0.00038	0.000182	0.0001854	-7.58268e-05	-0.00098394	-0.000528	0.000300686
688.5		0.000644	0.000692	0.001181	0.000926	0.001111	0.0001394	-0.000265			688.5		0.000375	0.000127	0.0001479	-2.20542e-05	-0.00088722	-0.0005643	0.000169287
688		0.000581	0.000683	0.001166	0.000987	0.001108	4.61e-05	-0.000345			688		0.000422	0.000164	5.92e-05	-4.84449e-05	-0.00100254	-0.0007221	0.000145731
687.5		0.000553	0.000558	0.001045	0.000973	0.000977	0.000128	-0.000389			687.5		0.000396	5.2e-05	7.27e-05	-9.47835e-05	-0.001023	-0.0008751	0.000212708
687		0.000614	0.000682	0.001027	0.001005	0.001116	0.0001594	-0.000365			687		0.000317	0.000157	0.0001301	-0.00013121	-0.00116808	-0.0008772	0.000296855
686.5		0.000641	0.000751	0.000995	0.000956	0.001063	0.000108	-0.000446			686.5		0.000338	0.000149	4.57e-05	-0.000172221	-0.0012648	-0.0009435	0.000264218
686		0.000639	0.000673	0.00111	0.000907	0.001008	9.88e-05	-0.000508			686		0.000371	8.4e-05	8.23e-05	-0.000227976	-0.00131502	-0.00102345	5.86047e-05
685.5		0.000757	0.00073	0.001165	0.000863	0.000984	0.0001245	-0.000476			685.5		0.000334	0.000159	7.69e-05	-0.000206541	-0.00125736	-0.00103575	3.57588e-05
685		0.000713	0.000868	0.001198	0.00095	0.001036	8.45e-05	-0.000467			685		0.00033	0.000235	-9.4e-06	-0.000141246	-0.00134106	-0.0010779	0.000149846
684.5		0.000687	0.000961	0.001354	0.000935	0.001235	8.45e-05	-0.00042			684.5		0.000406	0.000185	6.81e-05	-8.25174e-05	-0.00142476	-0.0010611	3.33465e-05
684		0.000644	0.000925	0.001538	0.001032	0.001251	7.77e-05	-0.000487			684		0.000373	9.9e-05	1.61e-05	-0.000191302	-0.00152148	-0.00115785	8.41467e-05
683.5		0.000636	0.000946	0.001533	0.001088	0.001263	-4.9e-05	-0.00049			683.5		0.000391	5.3e-05	-7.6e-06	-0.000223392	-0.0015717	-0.00135885	4.90974e-05
683		0.000719	0.000817	0.001474	0.001113	0.001235	-4.44e-05	-0.000591			683		0.000293	0.000124	-7.66e-05	-0.000330441	-0.0017298	-0.001302	0.000139913
682.5		0.000683	0.000916	0.001502	0.001073	0.001237	-1.57e-05	-0.000651			682.5		0.000253	8.6e-05	1.67e-05	-0.000258331	-0.00183024	-0.00128145	0.000116074
682		0.000729	0.001066	0.001434	0.001112	0.001255	-2.55e-05	-0.000685			682		0.000272	0.000135	7.5e-06	-0.000193036	-0.00191208	-0.0012852	0.00011579
681.5		0.000897	0.001249	0.001615	0.001275	0.001342	0.0001679	-0.00052			681.5		0.000535	0.000198	7.41e-05	-0.000239127	-0.00169818	-0.001164	0.000243642
681		0.000884	0.001248	0.001601	0.001346	0.001239	0.0001643	-0.000609			681		0.000528	0.000285	2.25e-05	-0.000271217	-0.00174096	-0.00123735	0.000185179
680.5		0.000829	0.00131	0.001685	0.001335	0.001327	0.0001889	-0.000621			680.5		0.000473	0.000244	1.91e-05	-0.000196258	-0.0018135	-0.00134985	0.000337722
680		0.000716	0.001182	0.001598	0.001291	0.001347	7.69e-05	-0.000623			680		0.000413	0.000232	-1e-05	-0.000232932	-0.00197718	-0.00147825	0.000264502
679.5		0.000863	0.001138	0.001849	0.001374	0.001422	8.19e-05	-0.00066			679.5		0.000524	0.000236	-2.2e-05	-0.000259571	-0.0019158	-0.0013014	0.000413355
679		0.000959	0.001212	0.00183	0.00146	0.001495	0.0001585	-0.000629			679		0.000554	0.000165	-5.52e-05	-0.000295378	-0.00188604	-0.00149355	0.000375751
678.5		0.000915	0.001107	0.001805	0.001615	0.001631	0.0002208	-0.000604			678.5		0.000451	0.000348	-4.81e-05	-0.000336389	-0.00195672	-0.0015786	0.000276705
678		0.000863	0.001279	0.001787	0.001535	0.001637	0.0001173	-0.000631			678		0.000433	0.000353	8.04e-05	-0.000281872	-0.0020088	-0.0015171	0.000376461
677.5		0.00091	0.001441	0.002118	0.001675	0.001652	0.0001716	-0.00064			677.5		0.000586	0.000307	0.0001036	-0.000253499	-0.0019065	-0.0014607	0.000441877
677		0.000954	0.001451	0.002134	0.001603	0.001575	0.0001468	-0.000692			677		0.000558	0.000369	3.38e-05	-0.000265022	-0.00199392	-0.00153495	0.000246906
676.5		0.000869	0.001389	0.002176	0.001669	0.001491	0.0002518	-0.000803			676.5		0.000523	0.00037	8.77e-05	-0.000374921	-0.00227292	-0.001644	0.000214411
676		0.00099	0.001388	0.002141	0.001637	0.001515	0.0002419	-0.000728			676		0.00055	0.000418	0.0001618	-0.000193284	-0.00230082	-0.00167505	0.000417044
675.5		0.000987	0.001501	0.002188	0.001787	0.001599	0.0002507	-0.000697			675.5		0.000688	0.000336	0.0001301	-0.00025511	-0.00212598	-0.00146775	0.000449823
675		0.001005	0.001499	0.002237	0.001852	0.001671	0.0002006	-0.000666			675		0.000737	0.000343	9.22e-05	-0.00037232	-0.00224316	-0.00154815	0.000288625
674.5		0.001016	0.001528	0.002152	0.00181	0.001705	0.0001292	-0.000734			674.5		0.00075	0.000333	-3.18e-05	-0.000366248	-0.00240684	-0.00172515	0.000276421
674		0.001024	0.001593	0.002104	0.001828	0.001857	0.0001634	-0.000777			674		0.0006	0.000341	-1.12e-05	-0.000325237	-0.00237894	-0.0018294	0.000302531
673.5		0.00111	0.001723	0.002189	0.001844	0.002013	0.0002256	-0.000727			673.5		0.000588	0.00032	2.18e-05	-0.000325114	-0.00227292	-0.00164835	0.000337438
673		0.001146	0.001664	0.002303	0.00176	0.002034	0.0002613	-0.000749			673		0.000676	0.000484	7.23e-05	-0.00037455	-0.00229152	-0.00163395	0.000279969
672.5		0.00109	0.001646	0.002304	0.001772	0.001919	0.00025	-0.000738			672.5		0.000597	0.00037	-1.11e-05	-0.000448394	-0.00252774	-0.00178305	0.00015538
672		0.001141	0.00148	0.002255	0.001786	0.001889	0.000206	-0.000835			672		0.000545	0.000324	-4.45e-05	-0.000377152	-0.00261888	-0.00183915	0.000111391
671.5		0.001156	0.001546	0.002296	0.00181	0.001855	0.0001782	-0.000884			671.5		0.000607	0.000312	4.04e-05	-0.000355841	-0.00269886	-0.0018723	0.000194119
671		0.001169	0.001693	0.002462	0.001869	0.001757	0.0002189	-0.000818			671		0.000663	0.000355	6.9e-06	-0.000449138	-0.00260772	-0.00189795	0.000197525
670.5		0.001107	0.001646	0.00258	0.001843	0.00175	0.0002182	-0.000851			670.5		0.000671	0.000299	-2.54e-05	-0.000395365	-0.00262818	-0.00177675	0.000139062
670		0.001345	0.001685	0.002528	0.001901	0.001793	0.0002541	-0.000803			670		0.000651	0.000462	2.29e-05	-0.000301325	-0.00275838	-0.0018567	0.000321829
669.5		0.001254	0.001739	0.00249	0.001967	0.001969	0.0001903	-0.0009			669.5		0.000597	0.000349	-2.35e-05	-0.000338743	-0.0027993	-0.00206865	0.000189436
669		0.001294	0.001917	0.00256	0.00196	0.002129	0.0002648	-0.000883			669		0.000608	0.000365	5.56e-05	-0.000294263	-0.00281232	-0.00189705	0.000317572
668.5		0.001256	0.001957	0.002589	0.001917	0.00215	0.00023	-0.000875			668.5		0.000746	0.000296	2.63e-05	-0.00042064	-0.00288858	-0.00196695	0.000197525
668		0.001359	0.001923	0.002765	0.002074	0.002198	0.0001879	-0.0008			668		0.000836	0.000522	8.53e-05	-0.000332919	-0.0027342	-0.00196335	0.000173118
667.5		0.001453	0.001864	0.002763	0.002232	0.002227	0.0002955	-0.00091			667.5		0.000736	0.000437	9.27e-05	-0.000409242	-0.00273234	-0.00185415	0.000256981
667		0.001302	0.001812	0.002678	0.002191	0.00208	0.0001696	-0.000854			667		0.000611	0.000282	1.6e-05	-0.000500432	-0.0028179	-0.00206235	0.000237399
666.5		0.001345	0.001918	0.002615	0.002112	0.002068	0.0002623	-0.000849			666.5		0.000697	0.000317	7.1e-05	-0.000436995	-0.00289416	-0.0019683	0.000233142
666		0.00122	0.001851	0.002614	0.002021	0.001834	0.0001594	-0.001017			666		0.000622	0.000268	4.12e-05	-0.000658652	-0.00316386	-0.0021432	1.83051e-05
665.5		0.00137	0.001975	0.002645	0.00204	0.001835	0.0002058	-0.000922			665.5		0.000589	0.000336	-5.79e-05	-0.000580967	-0.00315828	-0.00213285	4.75365e-05
665		0.001406	0.001951	0.002789	0.002142	0.002027	0.0002456	-0.000878			665		0.000665	0.000375	7.75e-05	-0.000558541	-0.0031155	-0.00228285	0.000179078
664.5		0.001314	0.001969	0.002902	0.002084	0.002162	0.0002022	-0.00097			664.5		0.000755	0.000391	6.31e-05	-0.000645519	-0.00307458	-0.00224235	0.000219094
664		0.001349	0.002032	0.003004	0.00212	0.002157	0.0001334	-0.001065			664		0.000767	0.000384	6.66e-05	-0.000638952	-0.00322896	-0.00225525	0.000275144
663.5		0.00136	0.002058	0.003042	0.002184	0.002232	0.0001425	-0.000976			663.5		0.000819	0.000534	0.0001227	-0.000502167	-0.0030969	-0.00218925	0.000368089
663		0.001406	0.001966	0.002943	0.002236	0.002394	9.4e-05	-0.001094			663		0.00074	0.000307	4.14e-05	-0.000541939	-0.00326988	-0.00227025	0.000258826
662.5		0.001496	0.002095	0.002987	0.002299	0.002411	0.0002614	-0.000981			662.5		0.00082	0.000404	0.0001665	-0.000520752	-0.00305598	-0.00219135	0.000410659
662		0.001494	0.002209	0.002914	0.002358	0.002332	0.0001952	-0.000985			662		0.000913	0.0003	0.0001372	-0.000571675	-0.0032364	-0.00226665	0.000346945
661.5		0.001546	0.002216	0.003041	0.002442	0.00225	0.0002443	-0.001002			661.5		0.000902	0.000399	0.000129	-0.000489777	-0.0032643	-0.0021975	0.000319133
661		0.00146	0.002136	0.00301	0.002474	0.002157	0.0002819	-0.001009			661		0.000753	0.000367	6.91e-05	-0.000576011	-0.00336288	-0.0023931	0.000266914
660.5		0.001684	0.002226	0.003144	0.002565	0.002351	0.0003278	-0.000916			660.5		0.000856	0.000379	0.0001549	-0.000531159	-0.0032085	-0.00237465	0.000285077
660		0.001533	0.002236	0.003084	0.002496	0.002293	0.0002353	-0.000993			660		0.000818	0.000349	-8.9e-06	-0.000674016	-0.0034968	-0.00230955	0.000236547
659.5		0.001591	0.002249	0.003348	0.002527	0.002354	0.0003215	-0.000984			659.5		0.000857	0.000465	5.06e-05	-0.000593729	-0.00346146	-0.00233535	0.000295152
659		0.001545	0.002304	0.003318	0.002505	0.002387	0.0002563	-0.000946			659		0.000836	0.000533	6.23e-05	-0.00054578	-0.00340194	-0.00241665	0.000315444
658.5		0.001681	0.002211	0.003374	0.002558	0.002456	0.0002099	-0.001048			658.5		0.000723	0.000402	6.47e-05	-0.000749223	-0.00339264	-0.0023832	0.000231723
658		0.001657	0.002264	0.003303	0.002543	0.00253	0.0002404	-0.001142			658		0.000838	0.000339	3.86e-05	-0.000685539	-0.00354888	-0.00255045	0.000356878
657.5		0.001649	0.002351	0.00343	0.002619	0.002553	0.0002609	-0.001079			657.5		0.000819	0.000363	0.0001	-0.000716018	-0.0034689	-0.00253245	0.000346945
657		0.00161	0.002425	0.003319	0.002819	0.002461	0.0003323	-0.000973			657		0.00077	0.000406	0.0001354	-0.000640439	-0.0034131	-0.00245595	0.000358156
656.5		0.001527	0.002374	0.003287	0.002852	0.002708	0.0002728	-0.000992			656.5		0.000781	0.000335	0.000108	-0.000671662	-0.00347448	-0.00251625	0.000381285
656		0.001619	0.002287	0.003301	0.002827	0.002698	0.000278	-0.001004			656		0.000776	0.000339	1.99e-05	-0.00062458	-0.00358236	-0.00263265	0.000393205
655.5		0.001705	0.002385	0.00337	0.002812	0.002653	0.0002622	-0.000959			655.5		0.000893	0.000476	2.66e-05	-0.00066683	-0.00358236	-0.0026028	0.000539646
655		0.001727	0.002433	0.003587	0.002837	0.002648	0.000251	-0.000983			655		0.000884	0.000521	4.86e-05	-0.00073386	-0.00344844	-0.0026313	0.000548443
654.5		0.001688	0.00257	0.00365	0.002854	0.002577	0.0002862	-0.000974			654.5		0.000885	0.000612	6.38e-05	-0.000644032	-0.00354516	-0.0026454	0.000488987
654		0.001677	0.002526	0.003624	0.002782	0.002704	0.0002819	-0.001006			654		0.000879	0.000513	-7.8e-06	-0.000758888	-0.0035898	-0.0027705	0.000361703
653.5		0.001933	0.002694	0.003776	0.002869	0.002745	0.0003358	-0.000875			653.5		0.000981	0.000506	9.02e-05	-0.000643537	-0.00353028	-0.0024684	0.000579945
653		0.001811	0.00265	0.003703	0.002853	0.002728	0.0003486	-0.000959			653		0.000956	0.000537	3.33e-05	-0.000687397	-0.00356004	-0.00263085	0.000440883
652.5		0.00172	0.002619	0.003685	0.002755	0.002627	0.0002272	-0.001103			652.5		0.000803	0.000362	-7.94e-05	-0.00088031	-0.00376836	-0.00281325	0.000199228
652		0.00171	0.002505	0.003583	0.002988	0.002646	0.0003013	-0.001063			652		0.000862	0.000332	-9.13e-05	-0.00091686	-0.00377952	-0.00281865	0.000235554
651.5		0.001831	0.002598	0.003619	0.002904	0.002833	0.0003247	-0.000994			651.5		0.000958	0.00023	-8.54e-05	-0.000902859	-0.0036828	-0.0027159	0.000329492
651		0.001887	0.00267	0.003682	0.003085	0.002823	0.0002773	-0.000974			651		0.001035	0.000446	1.96e-05	-0.00074563	-0.0036084	-0.0026574	0.00052503
650.5		0.00181	0.00257	0.0039	0.00319	0.002741	0.0003226	-0.00107			650.5		0.000898	0.000367	-1.96e-05	-0.000845989	-0.00376092	-0.0026745	0.000657848
650		0.001827	0.002625	0.003832	0.003265	0.00272	0.0003139	-0.001042			650		0.00095	0.000411	-3.28e-05	-0.000918966	-0.00383904	-0.0027687	0.000478061
649.5		0.001943	0.002821	0.003993	0.003332	0.002916	0.0004819	-0.000927			649.5		0.000978	0.000574	0.000167	-0.000703628	-0.00337776	-0.00269565	0.000600237
649		0.001991	0.002938	0.003858	0.003229	0.002803	0.0004291	-0.000978			649		0.000966	0.000588	1.2e-06	-0.000714407	-0.00361026	-0.0027087	0.000719291
648.5		0.001849	0.002968	0.003803	0.003083	0.002728	0.0003361	-0.001103			648.5		0.000832	0.00056	-8.08e-05	-0.000747489	-0.00384648	-0.0028332	0.000564336
648		0.001932	0.002957	0.003944	0.003203	0.002766	0.0004144	-0.000979			648		0.000905	0.000465	2.1e-05	-0.000695203	-0.00378882	-0.00281955	0.000553836
647.5		0.001868	0.002895	0.003906	0.00322	0.002912	0.0004646	-0.00109			647.5		0.000993	0.000509	-5.08e-05	-0.000716142	-0.00374232	-0.00282735	0.000595412
647		0.00189	0.002879	0.00399	0.003185	0.002984	0.0004924	-0.001023			647		0.000989	0.000505	-1.86e-05	-0.000776234	-0.00381486	-0.00279105	0.000661538
646.5		0.001938	0.002992	0.003937	0.003345	0.002986	0.0004701	-0.000988			646.5		0.001058	0.00055	4.57e-05	-0.000622474	-0.00382602	-0.00281595	0.000733765
646		0.001903	0.002783	0.00404	0.003376	0.002937	0.0003279	-0.001045			646		0.00098	0.000499	-0.0001271	-0.00072593	-0.00391902	-0.002814	0.000586189
645.5		0.001949	0.002861	0.004168	0.003362	0.002971	0.0003479	-0.001045			645.5		0.000938	0.000481	-8.41e-05	-0.000729399	-0.00380928	-0.0029034	0.000561073
645		0.001889	0.002816	0.004179	0.003265	0.003052	0.0004129	-0.001062			645		0.001012	0.000401	-0.0001014	-0.000776729	-0.00394878	-0.00298635	0.000414064
644.5		0.002055	0.003019	0.004178	0.003259	0.003055	0.0004106	-0.001043			644.5		0.00093	0.00046	-6.36e-05	-0.000655307	-0.00401574	-0.0028818	0.00063557
644		0.00207	0.003095	0.004312	0.003266	0.003012	0.0004121	-0.000996			644		0.000883	0.000393	-1.84e-05	-0.000663608	-0.00405108	-0.00285525	0.000516516
643.5		0.002028	0.003038	0.004201	0.003187	0.002964	0.0004145	-0.001043			643.5		0.00096	0.000376	-9.28e-05	-0.00081774	-0.00394878	-0.0029673	0.000548869
643		0.001937	0.003008	0.004127	0.003379	0.003039	0.000469	-0.001112			643		0.001089	0.000421	-6.25e-05	-0.000829634	-0.00416454	-0.0031665	0.000468838
642.5		0.001958	0.003147	0.004338	0.003491	0.003159	0.0004927	-0.00101			642.5		0.001086	0.00058	-0.0001181	-0.000848715	-0.0040641	-0.00299565	0.000541774
642		0.002121	0.003129	0.004342	0.003565	0.003223	0.0005091	-0.000972			642		0.001101	0.000582	9.4e-06	-0.000800518	-0.0040734	-0.0029163	0.000639685
641.5		0.002168	0.00305	0.004353	0.003682	0.003235	0.0005388	-0.001032			641.5		0.001066	0.00054	-6.16e-05	-0.000859246	-0.0040362	-0.00283275	0.000654017
641		0.002038	0.003001	0.004439	0.003714	0.003308	0.0004535	-0.001052			641		0.001083	0.00064	-5.7e-05	-0.000890345	-0.00397296	-0.0030924	0.000597541
640.5		0.002098	0.003058	0.004326	0.003744	0.00334	0.0004038	-0.00106			640.5		0.001033	0.00065	-2.29e-05	-0.00091909	-0.00401388	-0.00310695	0.000568735
640		0.002151	0.00312	0.004344	0.003762	0.003315	0.0004019	-0.001076			640		0.001071	0.00061	-1.3e-05	-0.000817244	-0.00417384	-0.00304395	0.00059371
639.5		0.002127	0.003206	0.004503	0.003836	0.003343	0.0004081	-0.001075			639.5		0.001029	0.000589	7.08e-05	-0.000924666	-0.00428358	-0.00304515	0.000645929
639		0.002141	0.003287	0.004552	0.003745	0.003332	0.0003767	-0.001051			639		0.001027	0.00047	-3.17e-05	-0.000933215	-0.00414594	-0.0031149	0.00054149
638.5		0.00212	0.003296	0.004567	0.003812	0.003511	0.0005862	-0.001113			638.5		0.001141	0.000538	-5.6e-06	-0.000823935	-0.00394506	-0.0031032	0.000583209
638		0.002075	0.003336	0.004678	0.003723	0.003498	0.0006011	-0.001017			638		0.001098	0.000572	0.0001083	-0.000719735	-0.00405852	-0.0030663	0.000657565
637.5		0.002206	0.003377	0.004671	0.003739	0.003464	0.0006775	-0.001079			637.5		0.001002	0.000595	1.15e-05	-0.000838307	-0.00409758	-0.00302835	0.000677572
637		0.002078	0.003319	0.004615	0.003685	0.003339	0.0006004	-0.001101			637		0.000841	0.000464	-6.44e-05	-0.000920577	-0.00409758	-0.0031341	0.000532976
636.5		0.00209	0.003224	0.004462	0.003863	0.003456	0.0004545	-0.001249			636.5		0.000936	0.000504	-8.04e-05	-0.000928135	-0.0042687	-0.00323595	0.000405976
636		0.00226	0.003456	0.004671	0.003927	0.003584	0.0006136	-0.001127			636		0.001047	0.000594	5.04e-05	-0.000827033	-0.004092	-0.00311295	0.000636138
635.5		0.002247	0.003461	0.004755	0.003972	0.003521	0.0005295	-0.001131			635.5		0.000986	0.00054	6.5e-06	-0.000848715	-0.0041292	-0.0031992	0.000684526
635		0.002406	0.003683	0.004883	0.003959	0.003606	0.0006229	-0.001085			635		0.00117	0.00062	0.0001381	-0.000764587	-0.00404364	-0.00299445	0.00088276
634.5		0.002358	0.003573	0.00479	0.003911	0.003691	0.0005632	-0.001079			634.5		0.001282	0.000615	3.6e-06	-0.000838184	-0.00407526	-0.00312945	0.000751502
634		0.002361	0.00363	0.004704	0.003839	0.003666	0.0005844	-0.001109			634		0.001258	0.000618	-1.92e-05	-0.000731382	-0.00413478	-0.00325935	0.000744833
633.5		0.002302	0.003575	0.004744	0.003878	0.003686	0.0005844	-0.001031			633.5		0.001242	0.000606	0.000112	-0.000696814	-0.00414966	-0.0031062	0.000914545
633		0.002345	0.003583	0.004841	0.003911	0.003551	0.0005622	-0.001056			633		0.001052	0.000602	5e-06	-0.00086953	-0.00428358	-0.0032415	0.00072667
632.5		0.002443	0.003535	0.004965	0.00398	0.00364	0.0006647	-0.000986			632.5		0.00122	0.000644	4.77e-05	-0.000753312	-0.0040455	-0.00312285	0.000847143
632		0.002299	0.003357	0.005065	0.004093	0.003672	0.0005944	-0.001071			632		0.001145	0.000557	-5.35e-05	-0.000824183	-0.00419988	-0.0032577	0.000745968
631.5		0.002341	0.003601	0.005266	0.004267	0.003805	0.0008088	-0.001089			631.5		0.00115	0.000705	0.0001145	-0.000805846	-0.00411618	-0.0032184	0.000816209
631		0.002414	0.003804	0.005239	0.004352	0.003972	0.0008603	-0.000967			631		0.001242	0.000662	8.53e-05	-0.000708956	-0.00410502	-0.0032229	0.00101927
630.5		0.002441	0.003833	0.005136	0.004305	0.003861	0.0007474	-0.001139			630.5		0.001072	0.000578	-2.25e-05	-0.000861477	-0.0043245	-0.0033663	0.000805708
630		0.00253	0.003938	0.005088	0.004358	0.003872	0.0007115	-0.000981			630		0.00118	0.000603	-7.7e-05	-0.000816625	-0.00424452	-0.0032505	0.000792228
629.5		0.002411	0.003771	0.005013	0.004256	0.003884	0.0006779	-0.001152			629.5		0.001161	0.000623	-0.0002127	-0.000967907	-0.00446214	-0.0034095	0.000744265
629		0.002506	0.00387	0.00506	0.00429	0.003921	0.0006567	-0.001082			629		0.001099	0.000631	-5.61e-05	-0.000934702	-0.00433938	-0.00325845	0.00086332
628.5		0.0025	0.003707	0.005119	0.004129	0.003902	0.0007121	-0.001101			628.5		0.001064	0.000485	-3.49e-05	-0.000972491	-0.00429474	-0.0033144	0.000838487
628		0.002657	0.003599	0.005121	0.00409	0.003841	0.000719	-0.001003			628		0.001229	0.000549	-1.78e-05	-0.000814642	-0.00400086	-0.00333525	0.000859914
627.5		0.002563	0.003587	0.005035	0.004107	0.003915	0.0006278	-0.001067			627.5		0.001135	0.000591	-8.62e-05	-0.000909674	-0.00424452	-0.00333495	0.000767111
627		0.002496	0.003696	0.005094	0.004209	0.003854	0.0007698	-0.001124			627		0.001099	0.000592	-5.58e-05	-0.000970509	-0.0043989	-0.0033561	0.000755192
626.5		0.002509	0.003795	0.00512	0.004246	0.003925	0.0008106	-0.001062			626.5		0.001102	0.000588	-5.18e-05	-0.000812536	-0.0043152	-0.00330255	0.00077222
626		0.002612	0.003984	0.005342	0.00451	0.003954	0.000742	-0.001024			626		0.001136	0.000621	6.17e-05	-0.000911285	-0.0042687	-0.00318555	0.000743698
625.5		0.002584	0.004083	0.005366	0.004633	0.00406	0.0009024	-0.00098			625.5		0.001226	0.000731	9.4e-05	-0.000769295	-0.00409758	-0.00325455	0.00076924
625		0.002503	0.003905	0.005366	0.004524	0.00397	0.0007881	-0.001135			625		0.001144	0.000651	1.7e-06	-0.000970137	-0.00441378	-0.003522	0.000596973
624.5		0.00256	0.004059	0.005421	0.004528	0.004096	0.0009185	-0.001091			624.5		0.001199	0.000594	-4.5e-05	-0.000872999	-0.0043059	-0.0034353	0.000744265
624		0.00261	0.004009	0.005647	0.004554	0.004087	0.000871	-0.001093			624		0.001238	0.000616	4.8e-05	-0.00082728	-0.00422778	-0.00333525	0.00093881
623.5		0.002914	0.004069	0.005598	0.004646	0.004274	0.0008697	-0.00104			623.5		0.001378	0.000761	0.0001705	-0.000712053	-0.0040548	-0.00321375	0.000973292
623		0.002796	0.004059	0.005599	0.004576	0.004309	0.0008894	-0.00112			623		0.001399	0.000676	9.92e-05	-0.000825917	-0.0042687	-0.00326565	0.0010712
622.5		0.002764	0.0041	0.00562	0.004623	0.004312	0.0008965	-0.00104			622.5		0.001277	0.000742	8.79e-05	-0.000791101	-0.0041943	-0.003228	0.00104339
622		0.002771	0.004192	0.005574	0.004736	0.004211	0.000796	-0.000988			622		0.001232	0.000674	1.43e-05	-0.000890222	-0.00427428	-0.00328665	0.00105233
621.5		0.002893	0.004232	0.005608	0.004819	0.004205	0.0009076	-0.000903			621.5		0.001342	0.000718	9.37e-05	-0.000772516	-0.00423336	-0.0032088	0.00120615
621		0.002902	0.004105	0.005516	0.004826	0.004236	0.0009181	-0.000974			621		0.00124	0.000642	4.33e-05	-0.000724443	-0.0041199	-0.00337845	0.000881908
620.5		0.002841	0.004184	0.005483	0.004691	0.004228	0.000903	-0.001011			620.5		0.001189	0.000583	-3.23e-05	-0.000910293	-0.0043617	-0.0033246	0.00107972
620		0.002859	0.004216	0.005517	0.00469	0.004239	0.0008861	-0.00103			620		0.001234	0.000706	7.24e-05	-0.000855406	-0.00432822	-0.00333705	0.0010817
619.5		0.002907	0.004263	0.005662	0.004775	0.004269	0.0009767	-0.001015			619.5		0.001398	0.000673	0.0001228	-0.000767561	-0.00422034	-0.0033525	0.00105744
619		0.00305	0.004286	0.005619	0.004749	0.004336	0.0009606	-0.001034			619		0.001342	0.000703	0.0001205	-0.000876221	-0.00429474	-0.0035739	0.000925472
618.5		0.00303	0.00441	0.005732	0.004749	0.004356	0.0010218	-0.001072			618.5		0.00131	0.000629	0.0001037	-0.000900753	-0.00425568	-0.00341865	0.000949169
618		0.002972	0.004496	0.005707	0.004819	0.004348	0.0010502	-0.00112			618		0.001329	0.000611	3.09e-05	-0.000980049	-0.00438216	-0.00346725	0.000858637
617.5		0.003048	0.004503	0.005842	0.004964	0.004544	0.0011303	-0.000914			617.5		0.001545	0.000826	0.0002045	-0.00100124	-0.00420174	-0.0032799	0.00107745
617		0.002969	0.004443	0.005766	0.004949	0.004539	0.0010707	-0.000916			617		0.001536	0.000785	0.0001826	-0.000858875	-0.0041199	-0.00333525	0.00105872
616.5		0.003184	0.004421	0.005824	0.005092	0.004623	0.0010677	-0.000897			616.5		0.001464	0.000803	3.35e-05	-0.000926648	-0.0041385	-0.0032874	0.00115436
616		0.003194	0.004509	0.005933	0.005169	0.004611	0.0011266	-0.00092			616		0.001503	0.000813	0.000102	-0.00102403	-0.0041199	-0.0034482	0.00120842
615.5		0.003096	0.004586	0.005918	0.005197	0.004631	0.0011141	-0.000916			615.5		0.001403	0.000772	0.0001392	-0.0010078	-0.00413106	-0.00325995	0.0012544
615		0.003204	0.004663	0.00609	0.005299	0.004668	0.0011749	-0.000776			615		0.0016	0.000815	0.0001272	-0.000901001	-0.0041013	-0.00323985	0.00137019
614.5		0.00325	0.004646	0.006071	0.005231	0.004647	0.001179	-0.000876			614.5		0.00157	0.000835	8.74e-05	-0.000863831	-0.00420732	-0.0032418	0.00129356
614		0.003398	0.004632	0.006132	0.005317	0.004787	0.001244	-0.000872			614		0.0015	0.000866	0.0001162	-0.000873619	-0.00404922	-0.00330945	0.00122431
613.5		0.003348	0.004643	0.006178	0.005108	0.004725	0.0012986	-0.000916			613.5		0.001497	0.000817	0.0002143	-0.000908559	-0.00412362	-0.00319215	0.00117678
613		0.003306	0.004555	0.006189	0.005133	0.004662	0.0012541	-0.000906			613		0.001615	0.000789	0.0001103	-0.000848963	-0.004185	-0.0032211	0.00114811
612.5		0.003347	0.004626	0.006165	0.005133	0.004831	0.0011985	-0.00085			612.5		0.001519	0.000871	0.0001776	-0.000838927	-0.00393762	-0.0033069	0.00116401
612		0.003476	0.004654	0.006182	0.005288	0.004975	0.0012785	-0.000786			612		0.001616	0.000923	0.000238	-0.000853175	-0.00377766	-0.00328395	0.00127384
611.5		0.00358	0.004905	0.006179	0.00528	0.005014	0.0013109	-0.000667			611.5		0.001604	0.000911	0.0002484	-0.000782057	-0.00381672	-0.003099	0.00137544
611		0.003545	0.00498	0.006318	0.005324	0.005004	0.0013556	-0.000688			611		0.001628	0.000929	0.0002508	-0.000752816	-0.00380556	-0.00316785	0.00148527
610.5		0.00347	0.004974	0.006322	0.005405	0.004871	0.0012537	-0.000748			610.5		0.00158	0.000874	0.00019	-0.000861601	-0.00388926	-0.0032679	0.00129413
610		0.003525	0.005079	0.006499	0.005504	0.005073	0.0014134	-0.000723			610		0.001547	0.000912	0.0001389	-0.000808819	-0.00380928	-0.0032988	0.00144326
609.5		0.003756	0.005093	0.00662	0.005516	0.005086	0.001493	-0.000689			609.5		0.001656	0.000967	0.0001441	-0.000825546	-0.00379254	-0.0030723	0.00138026
609		0.003829	0.005227	0.006768	0.005505	0.005192	0.0014652	-0.000669			609		0.001692	0.001032	0.000265	-0.000782552	-0.00369954	-0.00299955	0.00146171
608.5		0.003795	0.005102	0.006636	0.005424	0.005091	0.0014541	-0.000675			608.5		0.001683	0.000971	0.0001846	-0.000807332	-0.0037851	-0.0030987	0.00146625
608		0.003839	0.005078	0.006713	0.005448	0.00519	0.0014721	-0.000594			608		0.001671	0.001038	0.0002323	-0.000787261	-0.00366792	-0.0029394	0.0015294
607.5		0.00402	0.00527	0.006843	0.005703	0.005355	0.0016519	-0.000496			607.5		0.001834	0.001076	0.0002378	-0.0006983	-0.0033945	-0.00288735	0.00170394
607		0.004136	0.005243	0.006664	0.005779	0.005279	0.0016346	-0.000564			607		0.001817	0.001051	0.0002167	-0.000730762	-0.00357678	-0.0029676	0.00164349
606.5		0.004222	0.005422	0.006644	0.005781	0.005408	0.0017232	-0.000558			606.5		0.001789	0.001077	0.0002876	-0.000778464	-0.00363816	-0.00284535	0.0016686
606		0.004301	0.005428	0.006823	0.005786	0.005323	0.0017069	-0.000487			606		0.001861	0.001185	0.0003264	-0.000705611	-0.00344286	-0.00292245	0.00159666
605.5		0.004394	0.005591	0.006816	0.005817	0.005517	0.0017277	-0.00048			605.5		0.00182	0.001132	0.0003626	-0.000778835	-0.00337404	-0.0028104	0.00182256
605		0.004421	0.00556	0.006901	0.00586	0.00542	0.0015542	-0.000609			605		0.001764	0.001054	0.000315	-0.000748852	-0.00348936	-0.00286425	0.00153522
604.5		0.004523	0.005641	0.006951	0.005794	0.005407	0.0016453	-0.000514			604.5		0.001912	0.001104	0.0003553	-0.000672777	-0.00346332	-0.00285465	0.00170535
604		0.004594	0.005743	0.00705	0.005897	0.005503	0.0018514	-0.000403			604		0.001986	0.001171	0.0004686	-0.000678352	-0.00327732	-0.0027063	0.00189692
603.5		0.004718	0.00582	0.007007	0.006	0.005596	0.0017574	-0.000395			603.5		0.00192	0.001217	0.0004088	-0.000718248	-0.0032736	-0.0027093	0.00188017
603		0.004776	0.005908	0.007124	0.0062	0.005731	0.0018664	-0.000325			603		0.002052	0.001127	0.0004854	-0.000627801	-0.00309504	-0.00250905	0.00185492
602.5		0.005102	0.006163	0.007346	0.006338	0.005819	0.0019555	-0.000284			602.5		0.002216	0.001278	0.0005964	-0.000447651	-0.00289974	-0.0024981	0.00207401
602		0.005277	0.006305	0.007499	0.006498	0.005938	0.0020528	-0.000112			602		0.002264	0.001431	0.0005697	-0.000458306	-0.00282534	-0.002337	0.00219789
601.5		0.005337	0.006341	0.007624	0.006441	0.005867	0.0021055	-0.000101			601.5		0.002209	0.001362	0.0005717	-0.000472059	-0.00280116	-0.00236205	0.00226785
601		0.005452	0.006307	0.007607	0.006446	0.00597	0.0020211	-0.000155			601		0.002322	0.001281	0.0005829	-0.0004365	-0.00268398	-0.0023649	0.00211686
600.5		0.005479	0.0064	0.007637	0.006381	0.005998	0.0020024	-6.7e-05			600.5		0.00223	0.001354	0.0005873	-0.000449509	-0.00276582	-0.0023499	0.0020032
600		0.005917	0.006622	0.007734	0.006359	0.006129	0.0022035	-2.2e-05			600		0.00236	0.001484	0.0006623	-0.000352495	-0.00261516	-0.0022308	0.00210196
599.5		0.006059	0.006718	0.007955	0.006472	0.005998	0.0022479	4.2e-05			599.5		0.002359	0.001507	0.0006918	-0.000320034	-0.0024273	-0.0021861	0.00236718
599		0.006226	0.006921	0.007966	0.006655	0.006247	0.0023163	0.000182			599		0.00234	0.001496	0.0006821	-0.000328335	-0.00227478	-0.00208125	0.00236349
598.5		0.006347	0.006952	0.00793	0.006733	0.006274	0.0023989	0.000152			598.5		0.002373	0.00152	0.0006949	-0.000492874	-0.00214644	-0.0020202	0.00238477
598		0.006664	0.007308	0.00805	0.00691	0.006247	0.0024797	0.000317			598		0.00251	0.001588	0.0008248	-0.000337999	-0.00212598	-0.00185865	0.00245161
597.5		0.0069	0.007447	0.008261	0.007007	0.006414	0.0026394	0.000344			597.5		0.002645	0.00178	0.0008442	-0.000179035	-0.001767	-0.0016002	0.0026094
597		0.007104	0.007477	0.008343	0.007097	0.006517	0.0026549	0.000503			597		0.00258	0.001721	0.0008589	-0.000239623	-0.00163308	-0.0015915	0.00260557
596.5		0.007329	0.007532	0.008412	0.007226	0.006641	0.00265	0.000511			596.5		0.002642	0.00171	0.0008821	-0.000236773	-0.00167028	-0.00164325	0.00265254
596		0.007662	0.007875	0.00862	0.007386	0.006693	0.0029256	0.000637			596		0.002831	0.001753	0.0009834	2.78775e-05	-0.00122388	-0.0012597	0.0027994
595.5		0.008177	0.00811	0.008714	0.007248	0.00682	0.0029719	0.000756			595.5		0.002903	0.001845	0.001123	0.000109156	-0.0010602	-0.0012231	0.00296614
595		0.008527	0.008465	0.008919	0.007383	0.006987	0.0031305	0.000934			595		0.002953	0.001918	0.0011829	9.21816e-05	-0.00075144	-0.0010296	0.00327236
594.5		0.008892	0.008734	0.008942	0.007593	0.007184	0.0033251	0.001014			594.5		0.0031	0.002023	0.0011162	0.000205178	-0.00052452	-0.0010299	0.00324426
594		0.009322	0.008981	0.009245	0.007849	0.007313	0.0034062	0.001108			594		0.003289	0.002124	0.0011743	0.000246685	-0.00028272	-0.0007716	0.00323617
593.5		0.009671	0.00935	0.009343	0.007939	0.007336	0.0035091	0.001244			593.5		0.003412	0.002279	0.0013669	0.000360549	-0.00018414	-0.0004299	0.00323944
593		0.01009	0.009522	0.009474	0.008087	0.007394	0.0036761	0.001354			593		0.003533	0.002357	0.0014085	0.00036216	0.00021948	-0.00036075	0.003495
592.5		0.010522	0.009655	0.009595	0.008269	0.00758	0.0038782	0.001485			592.5		0.003653	0.002447	0.0014445	0.000471316	0.0005394	-0.0002406	0.00354083
592		0.010955	0.009886	0.00968	0.008379	0.00767	0.0039576	0.001545			592		0.003612	0.002426	0.0015838	0.000597074	0.00068448	-8.055e-05	0.00368571
591.5		0.011517	0.010307	0.009956	0.008552	0.00789	0.0040476	0.001753			591.5		0.00391	0.002587	0.0016721	0.000715027	0.00115134	0.00013695	0.00403408
591		0.012219	0.010737	0.010218	0.008864	0.008075	0.004297	0.001986			591		0.004127	0.002834	0.0019027	0.00089716	0.0014229	0.0004254	0.00406004
590.5		0.012824	0.011199	0.010639	0.008988	0.008275	0.0044512	0.002207			590.5		0.004236	0.002922	0.0019029	0.00100743	0.00197904	0.0006993	0.00432199
590		0.013311	0.011613	0.010766	0.009108	0.008488	0.0046125	0.00234			590		0.004521	0.003025	0.0019369	0.00112142	0.00227664	0.0010185	0.00447936
589.5		0.013946	0.012196	0.011109	0.009429	0.008726	0.0048927	0.002594			589.5		0.004846	0.00319	0.0022375	0.00147937	0.00285696	0.0013791	0.0045899
589		0.014741	0.012681	0.011446	0.009667	0.008871	0.0051606	0.002761			589		0.005038	0.003419	0.0023948	0.00160661	0.00321222	0.0017643	0.00486249
588.5		0.015712	0.013119	0.011801	0.0099	0.009033	0.0054197	0.002954			588.5		0.00513	0.003574	0.0026057	0.00175789	0.00373674	0.00204225	0.00502383
588		0.016578	0.013637	0.012064	0.010282	0.009323	0.0057428	0.003325			588		0.005574	0.003796	0.002778	0.00191884	0.00437286	0.00250935	0.00544357
587.5		0.01742	0.014198	0.012369	0.010604	0.00969	0.0060346	0.003547			587.5		0.005866	0.004059	0.0029986	0.00238532	0.00506292	0.0029265	0.00564762
587		0.018327	0.014861	0.012603	0.010683	0.009976	0.0063257	0.003833			587		0.006251	0.004375	0.0032974	0.00258406	0.00558744	0.003408	0.00593256
586.5		0.019314	0.015436	0.013003	0.010969	0.010226	0.0065924	0.004095			586.5		0.006523	0.004584	0.0034946	0.00276978	0.00630726	0.00387375	0.0062646
586		0.020376	0.016134	0.013387	0.011354	0.010562	0.0069437	0.004467			586		0.006909	0.004801	0.003818	0.00309899	0.00717402	0.0043587	0.0067692
585.5		0.021416	0.016665	0.01374	0.011705	0.010887	0.0073046	0.004782			585.5		0.00729	0.00512	0.0039968	0.00337058	0.00780084	0.00492465	0.00708833
585		0.022628	0.017564	0.014209	0.012192	0.011107	0.0076527	0.005157			585		0.007722	0.005511	0.0043328	0.00367413	0.008649	0.00553905	0.00763479
584.5		0.023865	0.018586	0.014767	0.012712	0.011481	0.0080274	0.00555			584.5		0.008243	0.005979	0.0047334	0.00407197	0.00966456	0.00634125	0.00806687
584		0.025308	0.019308	0.015273	0.012967	0.011727	0.008271	0.005759			584		0.008603	0.006262	0.0049221	0.00429846	0.0103193	0.0067548	0.00845752
583.5		0.026605	0.02026	0.01577	0.013449	0.012118	0.0087374	0.006197			583.5		0.009151	0.00665	0.0052363	0.00476482	0.0115599	0.0074406	0.00894736
583		0.028114	0.021278	0.016367	0.013907	0.012619	0.0091397	0.006747			583		0.009933	0.007242	0.0057684	0.00532237	0.0127187	0.0083952	0.00951794
582.5		0.029601	0.022272	0.016858	0.014282	0.013033	0.0095439	0.007134			582.5		0.010481	0.007751	0.0062391	0.00575664	0.0137231	0.0091662	0.0100691
582		0.031457	0.023408	0.017687	0.01475	0.013576	0.0101361	0.007678			582		0.011176	0.008361	0.006957	0.00646052	0.0153524	0.0101732	0.0107678
581.5		0.033235	0.024627	0.018474	0.015336	0.014059	0.0106405	0.008162			581.5		0.011951	0.008966	0.0074407	0.00709501	0.0166526	0.0110933	0.0115023
581		0.035324	0.025949	0.019298	0.015943	0.014694	0.0112049	0.008836			581		0.01288	0.009755	0.0081429	0.0079996	0.018347	0.0122063	0.0123256
580.5		0.03715	0.027253	0.020099	0.016508	0.01503	0.0118046	0.009327			580.5		0.013674	0.010535	0.0087709	0.00844094	0.0196174	0.0133604	0.0129465
580		0.03936	0.028684	0.020846	0.017172	0.015511	0.0124969	0.010011			580		0.014689	0.011347	0.0096262	0.0093915	0.021496	0.0146062	0.0139552
579.5		0.041695	0.03024	0.021782	0.017952	0.016009	0.0131511	0.010638			579.5		0.015719	0.012199	0.0104204	0.0101929	0.023356	0.0159564	0.0151607
579		0.044152	0.03181	0.022628	0.018656	0.016712	0.0138371	0.011436			579		0.016909	0.013171	0.0113001	0.0113381	0.0254764	0.0173722	0.016174
578.5		0.0466	0.033489	0.023432	0.019339	0.017312	0.0145393	0.012111			578.5		0.018132	0.014194	0.0122168	0.0123449	0.0274964	0.0189769	0.0173366
578		0.049273	0.035303	0.024262	0.02009	0.017859	0.0151252	0.012687			578		0.019495	0.015302	0.013326	0.0133201	0.0295126	0.02031	0.0183223
577.5		0.051996	0.037093	0.025187	0.020928	0.018617	0.015951	0.013454			577.5		0.020912	0.016708	0.014475	0.0144827	0.0320255	0.0221682	0.0197017
577		0.055188	0.039241	0.026369	0.021736	0.01956	0.0168402	0.014384			577		0.022577	0.018221	0.015837	0.0159732	0.0348378	0.0240353	0.021109
576.5		0.058295	0.041219	0.02747	0.022677	0.020275	0.0176109	0.015172			576.5		0.02434	0.019584	0.017133	0.01722	0.0373711	0.0260034	0.0225408
576		0.06165	0.04364	0.028604	0.023671	0.021121	0.0185089	0.016089			576		0.026227	0.021195	0.018736	0.0187525	0.0400886	0.0279837	0.0241826
575.5		0.064983	0.045897	0.029738	0.024391	0.021798	0.0192171	0.016844			575.5		0.028111	0.022783	0.020115	0.0202999	0.0429232	0.030105	0.0257733
575		0.068775	0.048459	0.031282	0.025554	0.022869	0.0202948	0.017932			575		0.030344	0.024792	0.021969	0.0221257	0.0463214	0.0325845	0.0277187
574.5		0.072881	0.051098	0.03275	0.026589	0.023892	0.0212701	0.018926			574.5		0.03285	0.026956	0.024004	0.0242445	0.0498052	0.0349626	0.0296415
574		0.076837	0.053886	0.034225	0.027701	0.02463	0.0222095	0.019887			574		0.035314	0.029185	0.025912	0.0261429	0.0532983	0.0375769	0.0316423
573.5		0.081076	0.056833	0.035747	0.029064	0.025703	0.0232519	0.020987			573.5		0.037998	0.031639	0.028283	0.0284639	0.0570034	0.0403329	0.0338275
573		0.085553	0.059796	0.037401	0.030188	0.02669	0.0243598	0.0220856			573		0.041008	0.034211	0.03068	0.031	0.0609987	0.0432	0.0362001
572.5		0.090376	0.06306	0.039127	0.031552	0.027823	0.0256488	0.0232485			572.5		0.044266	0.037048	0.033285	0.033796	0.0651949	0.0464651	0.0387259
572		0.095382	0.066408	0.040751	0.032688	0.028758	0.02675	0.024481			572		0.047698	0.040054	0.036121	0.0365685	0.0695603	0.0497093	0.0414419
571.5		0.100646	0.070147	0.042681	0.034059	0.02989	0.0279696	0.0256657			571.5		0.051351	0.043451	0.03933	0.0396098	0.0742605	0.0531107	0.0441635
571		0.106232	0.073905	0.044491	0.035339	0.03103	0.0290411	0.0269448			571		0.055481	0.046978	0.042612	0.0428327	0.0791635	0.0567978	0.0471775
570.5		0.111946	0.077832	0.046653	0.036815	0.032325	0.0304249	0.0280704			570.5		0.059796	0.050791	0.046174	0.0462676	0.0841613	0.0606761	0.0504142
570		0.118125	0.081931	0.048653	0.038378	0.033542	0.0316624	0.0295558			570		0.064446	0.054902	0.049971	0.0500285	0.0893656	0.0647229	0.0538425
569.5		0.124484	0.086317	0.050845	0.039882	0.034939	0.0330329	0.030938			569.5		0.069272	0.059317	0.054082	0.0538811	0.0949735	0.0690275	0.0574894
569		0.131182	0.091342	0.053079	0.041841	0.036272	0.0345318	0.032387			569		0.074382	0.064171	0.058703	0.0583681	0.100942	0.0737733	0.061481
568.5		0.137968	0.095852	0.05529	0.043456	0.037634	0.0358777	0.0336706			568.5		0.079853	0.069034	0.063155	0.0628941	0.106755	0.078284	0.0654074
568		0.145243	0.101034	0.057769	0.045362	0.039172	0.0376273	0.0353163			568		0.085963	0.074518	0.068498	0.0680087	0.113534	0.0834151	0.0700291
567.5		0.152847	0.106157	0.060306	0.047119	0.040449	0.039131	0.036784			567.5		0.092233	0.080346	0.073934	0.0732038	0.119899	0.0885439	0.0746806
567		0.16081	0.111777	0.062962	0.04903	0.041911	0.0406065	0.0384135			567		0.098932	0.086546	0.079762	0.0789144	0.126658	0.0940906	0.0796698
566.5		0.168765	0.117236	0.06566	0.050755	0.043344	0.0422278	0.0398984			566.5		0.106034	0.092957	0.085932	0.0849037	0.133778	0.099702	0.0848378
566		0.177194	0.122993	0.068597	0.052684	0.044971	0.0437303	0.0414023			566		0.113377	0.099794	0.092243	0.0911446	0.14093	0.105722	0.0902541
565.5		0.185843	0.128907	0.071517	0.05479	0.046644	0.0455331	0.0432364			565.5		0.121083	0.107071	0.099292	0.0978054	0.148551	0.111944	0.0958478
565		0.194839	0.13537	0.074454	0.057042	0.048446	0.0472751	0.0449602			565		0.129389	0.114764	0.10668	0.104979	0.15654	0.118581	0.102067
564.5		0.203796	0.141709	0.077482	0.059299	0.050136	0.0489862	0.0464487			564.5		0.137734	0.122753	0.114127	0.112134	0.164276	0.125129	0.108341
564		0.21307	0.148515	0.08063	0.06152	0.052033	0.0506849	0.0481209			564		0.146574	0.130995	0.122282	0.119785	0.172478	0.131981	0.114854
563.5		0.222409	0.155121	0.083902	0.063882	0.053826	0.0525498	0.049839			563.5		0.15574	0.139584	0.130443	0.127808	0.18079	0.139221	0.121789
563		0.232339	0.162043	0.087256	0.066268	0.055584	0.0544088	0.0516238			563		0.165492	0.148946	0.139179	0.136269	0.18955	0.146678	0.128898
562.5		0.242279	0.169143	0.090652	0.068557	0.057438	0.0562724	0.0533432			562.5		0.17538	0.158274	0.148249	0.14513	0.198473	0.154445	0.13641
562		0.252111	0.176112	0.094028	0.070815	0.059062	0.0580859	0.0549653			562		0.185542	0.168071	0.157802	0.154213	0.207231	0.16238	0.144057
561.5		0.262108	0.183355	0.097457	0.07337	0.060976	0.0598967	0.0565854			561.5		0.19596	0.178028	0.167235	0.163481	0.21625	0.170388	0.152077
561		0.272397	0.190812	0.101117	0.075847	0.062822	0.0618577	0.0584798			561		0.206874	0.188607	0.177474	0.173396	0.225822	0.178892	0.160382
560.5		0.2827	0.198215	0.104741	0.078491	0.06485	0.0638354	0.0601128			560.5		0.217702	0.199137	0.187594	0.183197	0.235058	0.187437	0.168739
560		0.292982	0.205694	0.108335	0.081134	0.066691	0.0656314	0.0617274			560		0.228867	0.209811	0.198059	0.193415	0.244322	0.196036	0.177435
559.5		0.303241	0.213257	0.112105	0.083694	0.068984	0.0675428	0.0633815			559.5		0.240288	0.220839	0.208952	0.204092	0.253958	0.205022	0.186393
559		0.313557	0.220702	0.115786	0.086209	0.070979	0.0694183	0.064897			559		0.25171	0.232034	0.219841	0.214679	0.263375	0.214075	0.195384
558.5		0.323787	0.228212	0.119398	0.088797	0.072972	0.0713311	0.0665871			558.5		0.263109	0.243152	0.230696	0.225425	0.27286	0.223211	0.204572
558		0.333571	0.235463	0.123022	0.091324	0.07488	0.0731462	0.0680607			558		0.274463	0.254336	0.241714	0.236567	0.282278	0.232021	0.213856
557.5		0.342972	0.242439	0.12659	0.09382	0.076747	0.0749912	0.0696044			557.5		0.28565	0.26533	0.252502	0.247451	0.291426	0.241278	0.223183
557		0.352484	0.249848	0.130101	0.096259	0.078596	0.076636	0.0710302			557		0.297029	0.276504	0.263321	0.258495	0.300586	0.25042	0.23256
556.5		0.361515	0.256544	0.133475	0.098672	0.080306	0.078331	0.0722659			556.5		0.307841	0.28729	0.273829	0.269169	0.309443	0.259119	0.241714
556		0.370668	0.263402	0.136876	0.10117	0.082004	0.079984	0.073704			556		0.318837	0.298254	0.284671	0.280153	0.318371	0.268134	0.250871
555.5		0.378904	0.269944	0.140167	0.103417	0.083723	0.081527	0.0747863			555.5		0.329134	0.308497	0.294607	0.290507	0.326169	0.276768	0.259817
555		0.387039	0.276064	0.143525	0.105603	0.085396	0.082937	0.0758783			555		0.339251	0.318362	0.304541	0.300668	0.334139	0.285094	0.268642
554.5		0.394688	0.281814	0.146511	0.107779	0.086978	0.08449	0.0769473			554.5		0.348879	0.328101	0.314117	0.3104	0.341654	0.293304	0.277405
554		0.40172	0.287262	0.149302	0.109707	0.088549	0.085681	0.0778489			554		0.357585	0.336977	0.322895	0.319904	0.348409	0.301026	0.285348
553.5		0.408322	0.292458	0.151979	0.111575	0.089978	0.086843	0.0786217			553.5		0.366077	0.345272	0.331225	0.328717	0.35503	0.308082	0.292998
553		0.414638	0.296942	0.154385	0.113372	0.091336	0.087891	0.0793277			553		0.374296	0.35332	0.339047	0.337385	0.360885	0.31509	0.300456
552.5		0.420291	0.301093	0.156646	0.115024	0.092624	0.088918	0.0800063			552.5		0.381514	0.360514	0.346206	0.345209	0.36606	0.321275	0.307265
552		0.425099	0.304746	0.158637	0.116381	0.093591	0.089723	0.0803277			552		0.388165	0.367089	0.352619	0.352353	0.370719	0.32678	0.313598
551.5		0.429468	0.308037	0.160395	0.117649	0.094389	0.090471	0.0806861			551.5		0.394325	0.37292	0.358444	0.359004	0.374077	0.331942	0.319222
551		0.433364	0.311068	0.162114	0.119	0.095149	0.091021	0.0809224			551		0.399939	0.378336	0.363695	0.3647	0.377484	0.336527	0.324598
550.5		0.436455	0.313751	0.163527	0.120069	0.095876	0.091347	0.0810439			550.5		0.404656	0.383051	0.368244	0.36984	0.380116	0.340512	0.329214
550		0.439168	0.315807	0.164667	0.120673	0.096236	0.091759	0.0810712			550		0.408634	0.38692	0.372139	0.374273	0.382079	0.343794	0.333122
549.5		0.441247	0.317675	0.165511	0.121493	0.096748	0.092043	0.0810521			549.5		0.412059	0.390269	0.375352	0.378066	0.383446	0.346633	0.336749
549		0.442826	0.318973	0.166092	0.121947	0.096933	0.091973	0.0807573			549		0.41486	0.392847	0.377793	0.381048	0.383871	0.348474	0.339327
548.5		0.444066	0.319594	0.166473	0.122109	0.097175	0.091917	0.0803267			548.5		0.417035	0.394796	0.379373	0.383036	0.383555	0.349708	0.341346
548		0.444567	0.319754	0.166781	0.122207	0.097298	0.091704	0.0798778			548		0.418554	0.39617	0.380515	0.384683	0.382826	0.350579	0.342958
547.5		0.444711	0.319655	0.166859	0.122204	0.097241	0.091314	0.0792979			547.5		0.419555	0.396896	0.38107	0.385561	0.381772	0.350646	0.343766
547		0.444199	0.319176	0.166795	0.122017	0.096975	0.090975	0.0788089			547		0.41997	0.397046	0.380858	0.385846	0.379724	0.350172	0.344126
546.5		0.443485	0.318503	0.166179	0.121723	0.096535	0.090385	0.078099			546.5		0.419783	0.396244	0.380001	0.385499	0.377361	0.349005	0.343621
546		0.442362	0.317578	0.165714	0.121357	0.096253	0.089896	0.0773797			546		0.419255	0.395548	0.378961	0.38454	0.374721	0.347601	0.343059
545.5		0.440315	0.316076	0.164865	0.120756	0.095572	0.089335	0.0766037			545.5		0.417906	0.393958	0.377068	0.382818	0.371339	0.345535	0.341657
545		0.438093	0.31443	0.163654	0.119924	0.094803	0.088435	0.0756803			545		0.416328	0.391972	0.374777	0.380652	0.367413	0.342867	0.339745
544.5		0.435574	0.312437	0.162572	0.119026	0.093925	0.08754	0.0747343			544.5		0.414052	0.38943	0.372134	0.377899	0.363366	0.339906	0.337347
544		0.432781	0.310012	0.161401	0.118115	0.093233	0.086686	0.0738514			544		0.411518	0.386826	0.36916	0.374942	0.358864	0.336587	0.334761
543.5		0.429698	0.307507	0.160097	0.11708	0.092432	0.085661	0.0729614			543.5		0.408524	0.383688	0.365942	0.371475	0.35458	0.333016	0.331959
543		0.42631	0.304753	0.158496	0.115915	0.091499	0.084526	0.071914			543		0.405331	0.379912	0.362017	0.367557	0.349789	0.328881	0.328367
542.5		0.422612	0.302032	0.156894	0.114615	0.09037	0.083382	0.0707911			542.5		0.401544	0.376178	0.358129	0.363342	0.344701	0.324576	0.324559
542		0.419019	0.299132	0.155438	0.113584	0.089555	0.082369	0.0698764			542		0.397816	0.372077	0.353887	0.35906	0.339776	0.320503	0.320908
541.5		0.415128	0.296341	0.153893	0.112513	0.088673	0.081367	0.0689363			541.5		0.39374	0.368194	0.349503	0.354632	0.334831	0.316003	0.316952
541		0.411026	0.292924	0.152191	0.111185	0.087537	0.080256	0.0679067			541		0.389518	0.363622	0.344902	0.34975	0.32959	0.31142	0.312709
540.5		0.406856	0.28972	0.150398	0.1098	0.086402	0.079237	0.0668445			540.5		0.385026	0.359196	0.340237	0.344677	0.32429	0.306606	0.308329
540		0.402766	0.286454	0.148781	0.108498	0.085503	0.078284	0.0660198			540		0.380708	0.354625	0.335575	0.339671	0.319088	0.302079	0.303948
539.5		0.398692	0.283418	0.14725	0.10746	0.084569	0.077442	0.0652232			539.5		0.376274	0.350233	0.331029	0.334886	0.314106	0.297376	0.29965
539		0.394698	0.279881	0.145435	0.106076	0.083456	0.076351	0.0642439			539		0.371376	0.345393	0.326108	0.329697	0.30917	0.292563	0.295146
538.5		0.390424	0.276769	0.143688	0.104867	0.082404	0.075321	0.0633242			538.5		0.366766	0.340493	0.321453	0.324759	0.304255	0.287883	0.290536
538		0.386332	0.27374	0.141912	0.103602	0.081377	0.0742883	0.0624748			538		0.36194	0.335769	0.316692	0.31961	0.299454	0.283345	0.285914
537.5		0.382355	0.271066	0.140425	0.102483	0.080641	0.0734096	0.0617643			537.5		0.357127	0.331107	0.31207	0.314603	0.294915	0.27884	0.281568
537		0.378263	0.268103	0.138743	0.101192	0.079611	0.0723241	0.06092			537		0.352279	0.326481	0.307303	0.309831	0.290251	0.274519	0.277169
536.5		0.374869	0.26555	0.13727	0.100327	0.078923	0.071777	0.0603637			536.5		0.347799	0.322131	0.303155	0.305295	0.286438	0.270433	0.273238
536		0.371281	0.263036	0.135817	0.099361	0.078014	0.0709574	0.0597412			536		0.343306	0.317525	0.298725	0.300527	0.282251	0.266425	0.269054
535.5		0.367953	0.260345	0.134591	0.098283	0.077248	0.0701921	0.0591305			535.5		0.338899	0.313493	0.294495	0.296083	0.278458	0.262651	0.26501
535		0.365026	0.257707	0.133488	0.097454	0.076671	0.0695391	0.0587148			535		0.334598	0.309369	0.290498	0.291669	0.274864	0.258779	0.261356
534.5		0.362131	0.255303	0.132385	0.096605	0.075946	0.0689231	0.0581152			534.5		0.330374	0.305235	0.286446	0.287457	0.271109	0.255215	0.257619
534		0.359418	0.253305	0.131414	0.096003	0.075434	0.0685087	0.0577668			534		0.326475	0.301399	0.282808	0.283544	0.268377	0.251906	0.254306
533.5		0.356759	0.251302	0.130496	0.09543	0.074934	0.0679794	0.0574237			533.5		0.322654	0.297637	0.27921	0.279639	0.265456	0.24881	0.250692
533		0.354258	0.249558	0.129686	0.094657	0.074537	0.0676315	0.0570189			533		0.318905	0.294071	0.275711	0.275935	0.262321	0.245736	0.247354
532.5		0.352635	0.247979	0.129104	0.094162	0.074143	0.0671716	0.056802			532.5		0.315513	0.290481	0.272363	0.272502	0.259877	0.242958	0.244548
532		0.350904	0.246845	0.128555	0.093801	0.073866	0.0670714	0.0565675			532		0.312342	0.287429	0.269357	0.269321	0.257681	0.240426	0.241745
531.5		0.349495	0.245913	0.128132	0.093517	0.073634	0.0669204	0.0565431			531.5		0.309313	0.284496	0.266514	0.266409	0.255986	0.238241	0.239233
531		0.348213	0.244809	0.127536	0.093209	0.07348	0.0666672	0.0564386			531		0.306247	0.281568	0.263675	0.263154	0.253883	0.235899	0.236767
530.5		0.347433	0.244065	0.127279	0.093139	0.07323	0.0664328	0.0563437			530.5		0.303369	0.279046	0.261036	0.260464	0.251957	0.233761	0.234446
530		0.346906	0.243413	0.127183	0.093279	0.073192	0.0665607	0.0566101			530		0.300967	0.276639	0.258825	0.258115	0.250842	0.232016	0.232428
529.5		0.346432	0.243204	0.127052	0.093307	0.073054	0.0664539	0.0564564			529.5		0.298555	0.274201	0.256582	0.255668	0.249534	0.230453	0.23025
529		0.346194	0.243124	0.127185	0.093382	0.073281	0.066509	0.0565101			529		0.296521	0.272149	0.254672	0.253455	0.248471	0.228993	0.228374
528.5		0.346575	0.243124	0.127328	0.09346	0.073451	0.0667293	0.0568523			528.5		0.294624	0.270196	0.25272	0.251605	0.247686	0.227753	0.226768
528		0.347432	0.243701	0.127831	0.093759	0.073598	0.0670114	0.0570162			528		0.292791	0.268551	0.251119	0.250088	0.247255	0.226656	0.225655
527.5		0.348485	0.244177	0.128472	0.094052	0.073613	0.0674747	0.0572772			527.5		0.291469	0.267008	0.24989	0.248464	0.246911	0.225835	0.224246
527		0.349753	0.245052	0.129166	0.094502	0.074267	0.0678043	0.0576465			527		0.290189	0.265988	0.248627	0.247395	0.246821	0.225472	0.223226
526.5		0.351325	0.245753	0.129763	0.094802	0.074443	0.0679951	0.057827			526.5		0.289116	0.264854	0.247555	0.246336	0.246535	0.224531	0.222098
526		0.353336	0.246821	0.130637	0.095517	0.075026	0.0683538	0.058379			526		0.288339	0.263998	0.246835	0.245378	0.246754	0.224465	0.221605
525.5		0.355619	0.248192	0.131685	0.096433	0.075475	0.0690238	0.0589056			525.5		0.287938	0.26367	0.246446	0.244826	0.247244	0.224466	0.221241
525		0.358193	0.250001	0.132823	0.097247	0.076132	0.0694922	0.0594342			525		0.287682	0.263173	0.246117	0.244456	0.247968	0.224494	0.221096
524.5		0.360997	0.251943	0.133989	0.098462	0.076949	0.0700454	0.059952			524.5		0.287553	0.2631	0.245843	0.244155	0.248553	0.224653	0.221005
524		0.364313	0.253915	0.13544	0.099458	0.077444	0.0707255	0.0604656			524		0.287786	0.263086	0.245971	0.244237	0.249405	0.225092	0.220884
523.5		0.367513	0.256327	0.136906	0.100679	0.078198	0.0713402	0.0610368			523.5		0.288069	0.263216	0.246053	0.244279	0.250258	0.225454	0.221049
523		0.371096	0.258926	0.138586	0.101828	0.07897	0.0722629	0.0616193			523		0.288526	0.263722	0.246516	0.244555	0.251626	0.22616	0.221472
522.5		0.374897	0.261694	0.140378	0.102924	0.079975	0.072977	0.062139			522.5		0.289227	0.264089	0.24689	0.2448	0.252524	0.226914	0.221855
522		0.379092	0.264349	0.142348	0.104198	0.080959	0.0738035	0.062983			522		0.289992	0.264675	0.247419	0.245321	0.253556	0.227653	0.222349
521.5		0.383253	0.267042	0.144318	0.105661	0.081813	0.0745739	0.0634073			521.5		0.290657	0.265457	0.247897	0.245948	0.254505	0.228423	0.222931
521		0.387823	0.269951	0.146471	0.107159	0.082858	0.0755067	0.0640124			521		0.291904	0.266094	0.24876	0.246732	0.255747	0.22953	0.223607
520.5		0.392386	0.272934	0.148504	0.108653	0.083875	0.076337	0.0647361			520.5		0.292867	0.267163	0.249488	0.247578	0.257069	0.230274	0.224225
520		0.396903	0.276105	0.150576	0.11035	0.084903	0.07716	0.065309			520		0.294177	0.267954	0.25024	0.248371	0.258014	0.23124	0.225102
519.5		0.401343	0.279219	0.152622	0.111881	0.085768	0.077724	0.0657036			519.5		0.295178	0.268597	0.250815	0.249069	0.258987	0.2319	0.225461
519		0.406019	0.28275	0.154886	0.113788	0.087003	0.078647	0.0663868			519		0.296515	0.269664	0.251582	0.249771	0.260025	0.232774	0.22658
518.5		0.410734	0.286073	0.157217	0.115344	0.087878	0.079544	0.066909			518.5		0.297657	0.2705	0.252335	0.250714	0.260756	0.233669	0.227365
518		0.415308	0.289113	0.159488	0.116917	0.089136	0.080349	0.0672788			518		0.299254	0.271123	0.252903	0.251445	0.261472	0.234288	0.228002
517.5		0.419532	0.291963	0.161824	0.118662	0.090109	0.081176	0.0677915			517.5		0.300314	0.271769	0.25353	0.252143	0.26203	0.23484	0.228601
517		0.423514	0.294553	0.163878	0.120099	0.090991	0.081602	0.0679106			517		0.30117	0.272335	0.253712	0.252093	0.262055	0.235094	0.228834
516.5		0.427398	0.297058	0.166053	0.121798	0.091761	0.082202	0.0680874			516.5		0.302127	0.272847	0.253982	0.252475	0.261822	0.235306	0.229191
516		0.431117	0.299374	0.167887	0.123134	0.092646	0.082695	0.0682204			516		0.303104	0.273052	0.254043	0.252701	0.261674	0.235614	0.229268
515.5		0.434584	0.301716	0.169709	0.124478	0.093413	0.083148	0.0684895			515.5		0.30364	0.273198	0.253979	0.252918	0.261691	0.235464	0.229589
515		0.437265	0.303735	0.171241	0.125701	0.094043	0.083337	0.0684644			515		0.303995	0.273072	0.253418	0.252689	0.260812	0.235023	0.229252
514.5		0.440234	0.305388	0.172602	0.126633	0.094563	0.08344	0.0682942			514.5		0.304338	0.272507	0.253002	0.252046	0.259637	0.234569	0.229051
514		0.442739	0.307037	0.17375	0.127301	0.095068	0.083538	0.0681143			514		0.304471	0.272122	0.252152	0.251118	0.258364	0.233576	0.22833
513.5		0.44465	0.308237	0.174701	0.12826	0.095606	0.083624	0.0678788			513.5		0.30457	0.271274	0.2512	0.250485	0.256996	0.232821	0.227588
513		0.44587	0.308981	0.175785	0.129025	0.095752	0.083643	0.0676466			513		0.304266	0.270492	0.250173	0.249538	0.255293	0.231655	0.226874
512.5		0.446973	0.309382	0.176102	0.12919	0.095534	0.083164	0.066995			512.5		0.303506	0.26902	0.248528	0.247884	0.25293	0.22958	0.225307
512		0.447217	0.309492	0.176482	0.129275	0.095276	0.082934	0.0664481			512		0.302619	0.267553	0.246623	0.246292	0.250369	0.228134	0.223992
511.5		0.447529	0.309384	0.176602	0.129458	0.095284	0.082662	0.0659303			511.5		0.301497	0.265895	0.244921	0.244535	0.248293	0.226231	0.222796
511		0.446814	0.308688	0.176279	0.129112	0.094814	0.081937	0.065105			511		0.29995	0.263861	0.242649	0.242382	0.245322	0.223972	0.220703
510.5		0.445758	0.30768	0.175796	0.128543	0.094156	0.080981	0.0642599			510.5		0.298219	0.261291	0.240082	0.239875	0.241837	0.221081	0.2182
510		0.444358	0.306275	0.174881	0.12765	0.093056	0.080078	0.0632227			510		0.296057	0.258772	0.237344	0.23714	0.23812	0.218382	0.215843
509.5		0.442395	0.304634	0.173827	0.126893	0.092428	0.079153	0.0623477			509.5		0.293962	0.256232	0.234586	0.234487	0.234564	0.215706	0.213426
509		0.439676	0.302474	0.172477	0.125586	0.091541	0.077959	0.0612065			509		0.291374	0.253026	0.231399	0.231272	0.230846	0.212374	0.210435
508.5		0.436841	0.300167	0.171067	0.124385	0.090404	0.076832	0.0602074			508.5		0.28851	0.250009	0.228142	0.227888	0.226899	0.209138	0.207759
508		0.433308	0.296904	0.168997	0.122959	0.089144	0.0754509	0.0588737			508		0.285289	0.24657	0.224756	0.224465	0.222417	0.205371	0.204404
507.5		0.429562	0.29401	0.166944	0.121266	0.08769	0.0743716	0.0577154			507.5		0.282029	0.243018	0.221242	0.220921	0.218273	0.201957	0.201545
507		0.424994	0.290568	0.164668	0.119493	0.08643	0.0729479	0.05661			507		0.27841	0.239277	0.217436	0.217282	0.213976	0.198161	0.197962
506.5		0.420372	0.286887	0.162223	0.117648	0.084986	0.0715071	0.0553106			506.5		0.274719	0.23545	0.213677	0.213614	0.209724	0.194481	0.194552
506		0.415277	0.283033	0.159804	0.115448	0.083328	0.0699686	0.0540603			506		0.270618	0.231333	0.209891	0.209514	0.205137	0.190361	0.190891
505.5		0.410021	0.279021	0.157347	0.113514	0.081853	0.0686867	0.052748			505.5		0.266526	0.22756	0.206165	0.205643	0.200688	0.186853	0.187548
505		0.404183	0.274874	0.15465	0.111285	0.080278	0.0670979	0.0515687			505		0.262225	0.223163	0.202023	0.201501	0.196365	0.182874	0.183911
504.5		0.398507	0.270573	0.151969	0.109286	0.078855	0.0656889	0.0502851			504.5		0.257702	0.219095	0.198121	0.197426	0.191935	0.178906	0.180189
504		0.392485	0.266015	0.149191	0.106997	0.077274	0.0642224	0.0490137			504		0.253158	0.21491	0.194167	0.193402	0.187292	0.174897	0.176481
503.5		0.386156	0.261604	0.1465	0.105129	0.075642	0.0626778	0.047871			503.5		0.248691	0.210988	0.19046	0.189366	0.183134	0.171267	0.173047
503		0.379306	0.257007	0.143445	0.102757	0.073933	0.0611859	0.0466558			503		0.243749	0.206484	0.186201	0.185031	0.178637	0.166867	0.169199
502.5		0.372736	0.25222	0.140665	0.100575	0.072382	0.0596998	0.0453402			502.5		0.238793	0.20205	0.182203	0.181019	0.174303	0.162964	0.165535
502		0.366176	0.247238	0.13761	0.098405	0.070693	0.0582169	0.044005			502		0.233998	0.197668	0.178063	0.176871	0.16984	0.159117	0.161763
501.5		0.359201	0.242399	0.134762	0.096183	0.069011	0.0567163	0.0429239			501.5		0.228986	0.193363	0.174331	0.172724	0.16552	0.155275	0.158055
501		0.352302	0.237798	0.131998	0.094292	0.067608	0.0553703	0.0419912			501		0.224036	0.189335	0.170587	0.16913	0.161638	0.151699	0.15445
500.5		0.345744	0.233046	0.129215	0.092443	0.066335	0.0541865	0.0408082			500.5		0.219293	0.185174	0.166759	0.165175	0.157633	0.148065	0.151081
500		0.341367	0.230612	0.128434	0.091554	0.066098	0.0525303	0.036959			500		0.216344	0.182798	0.164291	0.161655	0.15189	0.142418	0.148872
499.5		0.334737	0.226145	0.125539	0.089565	0.064868	0.0511142	0.0360525			499.5		0.211723	0.17884	0.160682	0.158365	0.148041	0.139082	0.145754
499		0.327924	0.221301	0.122904	0.087574	0.063384	0.0497257	0.0349759			499		0.207055	0.174558	0.156747	0.154641	0.144125	0.135559	0.14218
498.5		0.32116	0.216923	0.120362	0.085498	0.062144	0.0485632	0.0340126			498.5		0.202335	0.170921	0.153383	0.151156	0.140542	0.132034	0.139022
498		0.314729	0.212405	0.117679	0.083424	0.060716	0.0473106	0.033061			498		0.197686	0.167154	0.149831	0.147382	0.136682	0.128961	0.135788
497.5		0.308731	0.207945	0.115183	0.081693	0.059407	0.0461758	0.0321142			497.5		0.193445	0.163382	0.146681	0.144098	0.133395	0.125576	0.132634
497		0.302156	0.203874	0.11296	0.079959	0.058024	0.044968	0.0311538			497		0.188926	0.159888	0.143418	0.140708	0.130102	0.122468	0.129614
496.5		0.296059	0.19961	0.110672	0.078301	0.05671	0.043714	0.0303343			496.5		0.1844	0.156184	0.140115	0.137383	0.126747	0.119338	0.12658
496		0.290585	0.196065	0.108665	0.076883	0.055866	0.0429986	0.0295901			496		0.18067	0.153155	0.137183	0.134515	0.124159	0.116866	0.123999
495.5		0.285031	0.191821	0.106517	0.075556	0.05476	0.042137	0.0288605			495.5		0.176829	0.150006	0.134414	0.131666	0.121014	0.114072	0.121603
495		0.279362	0.188269	0.104198	0.073964	0.053664	0.0410923	0.0278822			495		0.172609	0.146623	0.131559	0.128479	0.118713	0.111006	0.118667
494.5		0.274133	0.185	0.102258	0.07253	0.052814	0.0402589	0.0272798			494.5		0.169213	0.143745	0.128836	0.125761	0.115965	0.108743	0.116527
494		0.26893	0.181486	0.100355	0.071217	0.05191	0.0392542	0.0267045			494		0.165765	0.140679	0.126257	0.123055	0.113174	0.106547	0.113706
493.5		0.264172	0.178332	0.098716	0.069923	0.050807	0.0384666	0.0261134			493.5		0.162411	0.137965	0.123788	0.120764	0.11049	0.104227	0.111573
493		0.259498	0.17508	0.097075	0.068859	0.050106	0.0379602	0.025537			493		0.159382	0.135335	0.121473	0.118417	0.108758	0.102274	0.109416
492.5		0.254972	0.171989	0.095237	0.067436	0.049241	0.0370141	0.0246299			492.5		0.155945	0.13292	0.119414	0.115728	0.105873	0.099636	0.107464
492		0.250651	0.169114	0.093937	0.06651	0.048462	0.036387	0.0243443			492		0.153227	0.13048	0.117158	0.113522	0.104065	0.0979249	0.105339
491.5		0.245869	0.166172	0.092009	0.064987	0.047201	0.0353619	0.0236145			491.5		0.149928	0.127749	0.114774	0.111185	0.101723	0.0955011	0.103035
491		0.242356	0.163566	0.090876	0.064252	0.046741	0.0349835	0.0231196			491		0.147463	0.125966	0.112933	0.109322	0.10046	0.0936188	0.10124
490.5		0.238554	0.161099	0.089346	0.063172	0.046056	0.0342808	0.0226866			490.5		0.144677	0.123489	0.11075	0.107222	0.0980555	0.0920371	0.0996138
490		0.234499	0.158596	0.087887	0.062056	0.04511	0.0334846	0.0219484			490		0.141883	0.121396	0.108792	0.105108	0.0958272	0.0903372	0.0975846
489.5		0.230809	0.155919	0.086967	0.061487	0.044543	0.0330452	0.0216			489.5		0.139719	0.119387	0.107361	0.103619	0.0943355	0.0889317	0.096431
489		0.227051	0.153697	0.085659	0.060621	0.043992	0.0326876	0.021232			489		0.137671	0.117417	0.10542	0.101955	0.0928252	0.0870237	0.094548
488.5		0.22367	0.151288	0.084179	0.059496	0.043149	0.0318536	0.020724			488.5		0.135127	0.115586	0.103641	0.099965	0.0909131	0.0852312	0.0926579
488		0.220458	0.149176	0.083058	0.058897	0.042933	0.0313248	0.020221			488		0.132905	0.113669	0.102079	0.0980656	0.0893432	0.0839389	0.0915255
487.5		0.217112	0.146851	0.081748	0.057916	0.042118	0.0306962	0.019721			487.5		0.130734	0.112022	0.100329	0.0963632	0.0872024	0.0820171	0.0901079
487		0.213532	0.144702	0.080576	0.057122	0.041498	0.0301126	0.019416			487		0.128524	0.110234	0.098789	0.0950276	0.0858464	0.0805485	0.0885413
486.5		0.210495	0.142696	0.079533	0.056392	0.040849	0.0296169	0.018924			486.5		0.126624	0.108554	0.097275	0.0932843	0.0844217	0.0788693	0.0867562
486		0.207372	0.140644	0.078658	0.05568	0.04055	0.0291804	0.018287			486		0.124595	0.106924	0.095765	0.0918942	0.0826565	0.0777381	0.0857005
485.5		0.203988	0.138471	0.077492	0.054787	0.039918	0.0285458	0.018022			485.5		0.122827	0.105156	0.094167	0.0904396	0.0811983	0.0762657	0.0843752
485		0.20124	0.136789	0.076892	0.054334	0.039443	0.0282085	0.017751			485		0.120842	0.103588	0.092914	0.0893926	0.0796508	0.0751578	0.0833719
484.5		0.197918	0.134437	0.075309	0.053385	0.038663	0.0273915	0.016969			484.5		0.119111	0.102035	0.091404	0.0873904	0.0777406	0.0733584	0.0817812
484		0.195143	0.132678	0.074608	0.052732	0.038577	0.0270167	0.016719			484		0.117213	0.100555	0.089828	0.0861501	0.0765074	0.0720165	0.0804587
483.5		0.192481	0.130903	0.073581	0.052167	0.038152	0.0267151	0.016299			483.5		0.115462	0.098724	0.0885	0.0847612	0.0750175	0.0708227	0.0793434
483		0.189145	0.128728	0.072531	0.051254	0.03719	0.0259126	0.015704			483		0.113838	0.097191	0.087097	0.0829238	0.0731984	0.0691842	0.0778435
482.5		0.186006	0.126816	0.071645	0.050576	0.036644	0.0255177	0.015285			482.5		0.112055	0.095561	0.085556	0.0818236	0.0715933	0.0675936	0.0763053
482		0.182959	0.124629	0.070555	0.05004	0.035993	0.0251406	0.014792			482		0.110261	0.094267	0.084011	0.0803182	0.0700978	0.066407	0.0747416
481.5		0.180078	0.122606	0.069778	0.049334	0.035659	0.0246123	0.014519			481.5		0.108425	0.092783	0.082658	0.0788363	0.0686842	0.0653103	0.0739001
481		0.17727	0.120917	0.06875	0.048673	0.035387	0.0237887	0.013892			481		0.106815	0.091118	0.081355	0.0773124	0.06704	0.0635213	0.0724102
480.5		0.174024	0.11885	0.067466	0.047783	0.034589	0.0233856	0.013542			480.5		0.105098	0.089396	0.079555	0.0759086	0.0650182	0.0622429	0.0709429
480		0.170325	0.116553	0.066212	0.046979	0.033805	0.0226841	0.012913			480		0.103119	0.087889	0.077907	0.0741306	0.0632753	0.0600999	0.0693508
479.5		0.16745	0.114372	0.06533	0.046429	0.033798	0.0222919	0.012454			479.5		0.101374	0.086293	0.076636	0.0729226	0.0619343	0.0591916	0.0686314
479		0.164256	0.112541	0.06411	0.045663	0.032983	0.0215951	0.011972			479		0.099558	0.084338	0.074996	0.0712648	0.0603403	0.0576384	0.0670478
478.5		0.161004	0.110511	0.063366	0.044825	0.032159	0.0212126	0.011458			478.5		0.097757	0.082847	0.073599	0.0698523	0.0585826	0.056211	0.0654982
478		0.157674	0.108005	0.061883	0.043816	0.031536	0.0204425	0.010824			478		0.095566	0.080878	0.071735	0.0680062	0.0566686	0.0543549	0.0636592
477.5		0.154246	0.105808	0.060934	0.043335	0.030847	0.020077	0.010427			477.5		0.093768	0.079329	0.070401	0.0666124	0.0548309	0.0529978	0.0621863
477		0.151249	0.103851	0.0599	0.04275	0.030579	0.0194823	0.010204			477		0.092211	0.077548	0.069023	0.0651107	0.0535215	0.0520248	0.0612994
476.5		0.147523	0.101404	0.058517	0.041908	0.029905	0.0188135	0.009588			476.5		0.090231	0.075745	0.067411	0.0632782	0.0518196	0.0501293	0.0598364
476		0.144029	0.0992	0.057289	0.040783	0.029251	0.0180286	0.008964			476		0.088261	0.074219	0.065713	0.0616043	0.049729	0.0482712	0.0581378
475.5		0.140755	0.097003	0.056154	0.03998	0.028686	0.0177649	0.008728			475.5		0.086299	0.072332	0.063779	0.0603443	0.0483395	0.0468671	0.056743
475		0.13724	0.094771	0.055145	0.03911	0.027951	0.0167816	0.007998			475		0.08432	0.070722	0.062236	0.0584808	0.046061	0.0452799	0.0548912
474.5		0.134121	0.092659	0.053904	0.038228	0.027531	0.0164629	0.007632			474.5		0.082304	0.068893	0.060917	0.0569903	0.0448502	0.0442221	0.0540909
474		0.130901	0.090558	0.053126	0.037579	0.026998	0.0160975	0.007409			474		0.080703	0.067428	0.059333	0.0558318	0.04379	0.0428055	0.0530053
473.5		0.127167	0.088078	0.051611	0.036363	0.026315	0.0152395	0.006549			473.5		0.078576	0.065437	0.057439	0.0538393	0.0417105	0.0411559	0.0511663
473		0.123594	0.085546	0.050453	0.035515	0.025484	0.0146451	0.006034			473		0.076428	0.063618	0.055903	0.0522953	0.0399156	0.0390954	0.0494309
472.5		0.120573	0.083708	0.049481	0.034825	0.025028	0.0144094	0.005718			472.5		0.07484	0.062013	0.054449	0.050686	0.0383197	0.038267	0.0483538
472		0.116948	0.081414	0.04803	0.034213	0.024431	0.013419	0.005143			472		0.072629	0.060125	0.052756	0.0493723	0.0364932	0.0362217	0.0471321
471.5		0.113616	0.079324	0.046678	0.033224	0.023608	0.0129067	0.004646			471.5		0.070581	0.058573	0.051227	0.0476751	0.0350424	0.0349088	0.0452831
471		0.110331	0.07721	0.04575	0.032577	0.023321	0.0126042	0.004379			471		0.068784	0.05699	0.049769	0.0461107	0.0335209	0.0336772	0.0438514
470.5		0.107235	0.075176	0.044566	0.031761	0.02263	0.0122332	0.003999			470.5		0.066753	0.055341	0.048249	0.0446194	0.0322152	0.0324289	0.043017
470		0.104197	0.073382	0.043748	0.031045	0.021884	0.0116757	0.003638			470		0.064802	0.053558	0.047139	0.0431972	0.0309839	0.0311906	0.0417952
469.5		0.10108	0.071055	0.042727	0.030094	0.021218	0.0111929	0.002965			469.5		0.063051	0.051961	0.045446	0.0417632	0.0296131	0.029749	0.0405295
469		0.098183	0.069123	0.041815	0.029513	0.020919	0.0108761	0.003027			469		0.061395	0.050917	0.044169	0.0404022	0.0282143	0.0287145	0.0392084
468.5		0.095126	0.067349	0.040606	0.0287	0.020353	0.0103501	0.002301			468.5		0.05973	0.049236	0.042906	0.0391818	0.0267914	0.0275054	0.037673
468		0.092243	0.06553	0.039665	0.028034	0.019966	0.0096842	0.001902			468		0.058024	0.047809	0.041519	0.0376708	0.0255787	0.026005	0.0368231
467.5		0.089434	0.063583	0.038633	0.027218	0.019532	0.009187	0.001646			467.5		0.056067	0.046189	0.040358	0.036484	0.0244702	0.0251035	0.0356793
467		0.087105	0.062001	0.037737	0.026607	0.019021	0.0087665	0.00134			467		0.054498	0.044922	0.039075	0.03523	0.023144	0.0237897	0.0344008
466.5		0.084419	0.06023	0.036833	0.026251	0.018584	0.0085797	0.001332			466.5		0.052857	0.04374	0.038038	0.0340833	0.0222847	0.0231714	0.0333777
466		0.081588	0.058542	0.035604	0.025359	0.01802	0.0079816	0.000701			466		0.05124	0.042151	0.036439	0.0325801	0.0204005	0.0218817	0.0319786
465.5		0.0793	0.057375	0.035171	0.024806	0.017829	0.0078675	0.000524			465.5		0.050008	0.040862	0.035842	0.0318106	0.0196286	0.0209345	0.0315657
465		0.077235	0.055761	0.034561	0.02466	0.017517	0.0073959	0.000528			465		0.048424	0.040131	0.03469	0.0309069	0.0190724	0.0196911	0.0306447
464.5		0.075034	0.053858	0.033476	0.023973	0.016992	0.007089	0.000107			464.5		0.04687	0.038769	0.033597	0.0295474	0.0176793	0.0187175	0.0293336
464		0.072657	0.052743	0.032828	0.023633	0.016795	0.0071495	-0.000167			464		0.045575	0.037607	0.032853	0.028979	0.0172255	0.0182196	0.0284013
463.5		0.070444	0.051349	0.032059	0.02294	0.016216	0.006506	-0.000609			463.5		0.044018	0.036277	0.03158	0.0278329	0.0155198	0.0171193	0.0276506
463		0.06868	0.050077	0.031523	0.022029	0.015953	0.0061174	-0.001084			463		0.042962	0.035229	0.030713	0.0268598	0.0149786	0.0163514	0.0268446
462.5		0.066872	0.048964	0.030925	0.022157	0.015495	0.0060175	-0.000997			462.5		0.041759	0.034654	0.029867	0.0259891	0.0142476	0.0156264	0.0260755
462		0.064477	0.047534	0.030036	0.021658	0.01516	0.005579	-0.001282			462		0.040501	0.033103	0.028885	0.0251243	0.0134813	0.0148951	0.0251135
461.5		0.062652	0.046317	0.029145	0.020725	0.014698	0.0051325	-0.001723			461.5		0.038921	0.032317	0.027848	0.0238906	0.0113739	0.0140196	0.0238378
461		0.061126	0.045279	0.028793	0.020522	0.014783	0.0049138	-0.001674			461		0.038329	0.031601	0.02714	0.023233	0.0114781	0.0132514	0.0236107
460.5		0.059788	0.044459	0.02842	0.02021	0.014675	0.0051311	-0.001452			460.5		0.037424	0.030958	0.026854	0.0228401	0.0117961	0.0128532	0.0231964
460		0.058114	0.043235	0.027941	0.020193	0.014726	0.0049392	-0.001494			460		0.036627	0.03018	0.025938	0.0220709	0.0108754	0.0126726	0.0227565
459.5		0.056211	0.041797	0.027109	0.019362	0.014037	0.0046541	-0.002259			459.5		0.035051	0.028961	0.024925	0.0210558	0.009486	0.0111588	0.021197
459		0.054923	0.041219	0.026779	0.019007	0.013626	0.0042585	-0.002324			459		0.034188	0.028499	0.024382	0.0203293	0.0093372	0.0107212	0.0216341
458.5		0.052944	0.039805	0.025958	0.01842	0.013068	0.0038987	-0.002717			458.5		0.033241	0.027392	0.023495	0.0194501	0.00842766	0.0101418	0.0203683
458		0.051669	0.038901	0.025487	0.018169	0.01324	0.0040834	-0.002471			458		0.032108	0.026698	0.02274	0.0192403	0.00838116	0.0097311	0.0196404
457.5		0.050135	0.037784	0.024776	0.017639	0.01286	0.0034299	-0.002921			457.5		0.031457	0.025765	0.021829	0.0183947	0.00685224	0.00887175	0.0186902
457		0.048686	0.037202	0.024505	0.017492	0.01271	0.0035579	-0.002877			457		0.030453	0.025011	0.021796	0.0177141	0.00670716	0.00862635	0.0192171
456.5		0.047236	0.036077	0.023843	0.017155	0.011759	0.002793	-0.003237			456.5		0.029604	0.024308	0.020831	0.0169827	0.00583668	0.00786915	0.0179576
456		0.045954	0.035122	0.023319	0.016689	0.011658	0.0025259	-0.003435			456		0.028387	0.02369	0.019839	0.0164508	0.00573438	0.00672075	0.0170284
455.5		0.044972	0.03456	0.023353	0.016422	0.012026	0.0028159	-0.00304			455.5		0.027695	0.023312	0.019712	0.0158051	0.00577716	0.0069123	0.0170185
455		0.043849	0.03382	0.022878	0.016702	0.012085	0.002836	-0.003122			455		0.027558	0.022637	0.019216	0.015267	0.00483414	0.0068139	0.0165778
454.5		0.04255	0.033091	0.022501	0.015878	0.011313	0.0024529	-0.003447			454.5		0.026179	0.021438	0.018588	0.0145363	0.00422964	0.00554985	0.0161435
454		0.041491	0.032641	0.022267	0.015646	0.01138	0.0025241	-0.003603			454		0.025945	0.021379	0.018365	0.0145099	0.00423522	0.0057783	0.0156392
453.5		0.040407	0.032042	0.021881	0.015117	0.011214	0.0024223	-0.003671			453.5		0.024963	0.020556	0.017724	0.013615	0.00315456	0.00539745	0.0146631
453		0.039304	0.030766	0.021535	0.015338	0.011008	0.0021807	-0.003818			453		0.024421	0.019967	0.016868	0.0133611	0.00236592	0.004815	0.014574
452.5		0.03799	0.030095	0.020951	0.014704	0.010722	0.0015063	-0.004357			452.5		0.023476	0.018912	0.016365	0.0123056	0.001581	0.00321555	0.0141781
452		0.037179	0.029532	0.020711	0.015032	0.010589	0.0014398	-0.004441			452		0.023107	0.019084	0.015751	0.0122588	0.00167772	0.00385665	0.0137447
451.5		0.036138	0.029167	0.020253	0.015035	0.010497	0.0013306	-0.00459			451.5		0.022133	0.018278	0.015237	0.0117222	0.0010788	0.0030693	0.0128749
451		0.035396	0.028692	0.020223	0.014826	0.011079	0.0014918	-0.004309			451		0.021957	0.018055	0.015159	0.0113661	0.00094488	0.0030552	0.0130585
450.5		0.034434	0.027758	0.019658	0.01487	0.010596	0.0014345	-0.00469			450.5		0.021063	0.017343	0.014497	0.0107419	-0.0003906	0.00192735	0.0121137
450		0.033679	0.027534	0.019997	0.014716	0.010604	0.0011853	-0.004683			450		0.020962	0.017037	0.014643	0.0106188	0.00013578	0.00199065	0.0125205
449.5		0.032322	0.026852	0.019832	0.014003	0.010413	0.0008767	-0.00508			449.5		0.020263	0.016569	0.0136112	0.00987842	-0.00093558	0.001044	0.0115329
449		0.031838	0.026359	0.019439	0.014353	0.0104	0.0013633	-0.00457			449		0.019771	0.016032	0.0135106	0.0095289	-0.00058218	0.0014601	0.0115761
448.5		0.030651	0.025521	0.019237	0.013783	0.010183	0.0010435	-0.005008			448.5		0.019279	0.015752	0.0132168	0.00920775	-0.00148056	0.0007851	0.010846
448		0.030016	0.025422	0.019238	0.014115	0.010092	0.0010131	-0.005025			448		0.018897	0.015072	0.012713	0.00860845	-0.00227106	0.0007572	0.0107512
447.5		0.029226	0.024817	0.019126	0.013893	0.00997	0.0006443	-0.005246			447.5		0.018255	0.015091	0.0122808	0.00879616	-0.0017484	0.0001935	0.0108477
447		0.028442	0.023934	0.018686	0.013567	0.009566	0.0004643	-0.005369			447		0.017724	0.014278	0.0115449	0.00803838	-0.00238638	-9.045e-05	0.00997344
446.5		0.028084	0.023683	0.018296	0.013622	0.009792	0.000755	-0.005237			446.5		0.017598	0.013619	0.0118834	0.00793778	-0.00274722	-4.2e-05	0.0097972
446		0.026858	0.023055	0.017792	0.013374	0.009496	0.0003883	-0.005562			446		0.01665	0.01321	0.0110116	0.00724951	-0.0029853	-0.00090045	0.00935901
445.5		0.026101	0.022647	0.017811	0.013023	0.009292	9.79e-05	-0.005409			445.5		0.016496	0.012979	0.0108174	0.00680434	-0.00346704	-0.00098835	0.00948474
445		0.025431	0.022401	0.017731	0.01297	0.009516	1.11e-05	-0.005533			445		0.015825	0.012736	0.0101791	0.00634678	-0.00322338	-0.00132375	0.0092174
444.5		0.024705	0.021671	0.017285	0.012917	0.009326	-4.17e-05	-0.005446			444.5		0.015414	0.012208	0.0099563	0.00597173	-0.00383532	-0.00155685	0.00843241
444		0.023922	0.021256	0.016892	0.012802	0.00925	-2.44e-05	-0.00575			444		0.014834	0.011603	0.0091273	0.00549088	-0.00463884	-0.0025062	0.00779712
443.5		0.02363	0.021022	0.017278	0.012888	0.008902	3.2e-06	-0.005799			443.5		0.014456	0.01146	0.0092894	0.00554552	-0.0042129	-0.00257865	0.00855983
443		0.02292	0.020745	0.016893	0.012367	0.008916	-0.0002081	-0.005971			443		0.014436	0.011404	0.0088074	0.00563596	-0.00519312	-0.00253695	0.00800983
442.5		0.02223	0.019915	0.016811	0.012621	0.008786	-0.0003719	-0.00605			442.5		0.013536	0.010595	0.008481	0.00488017	-0.0053754	-0.00277785	0.00702348
442		0.021632	0.019954	0.016488	0.012644	0.008835	1.2e-05	-0.005893			442		0.013197	0.010484	0.0083427	0.00461329	-0.00512244	-0.00293085	0.00703001
441.5		0.021297	0.019202	0.016231	0.012169	0.008486	-0.0002077	-0.006004			441.5		0.013233	0.010178	0.0081883	0.00457117	-0.0049848	-0.00331485	0.00704675
441		0.020208	0.018824	0.015972	0.011635	0.008388	-0.0008026	-0.005851			441		0.0121	0.009656	0.0073251	0.00413256	-0.00614916	-0.004251	0.00614782
440.5		0.019816	0.018455	0.015666	0.01166	0.008667	-0.0008622	-0.006408			440.5		0.011922	0.009491	0.0073371	0.00346573	-0.00644118	-0.00418875	0.00646823
440		0.018849	0.018256	0.015696	0.012048	0.008504	-0.0004563	-0.006022			440		0.011738	0.009031	0.0069375	0.00312501	-0.00582552	-0.00346395	0.0060736
439.5		0.018699	0.017644	0.015235	0.011383	0.008024	-0.0007513	-0.00621			439.5		0.011003	0.008135	0.006679	0.00287931	-0.00733026	-0.004404	0.00581648
439		0.018001	0.017788	0.015224	0.011596	0.007918	-0.0007006	-0.006483			439		0.011071	0.008185	0.006454	0.00279295	-0.00781758	-0.0046842	0.00584997
438.5		0.017517	0.017459	0.015006	0.011522	0.007962	-0.0008761	-0.006575			438.5		0.010506	0.007651	0.0060416	0.00248618	-0.0069378	-0.00455685	0.00534651
438		0.017288	0.017057	0.015357	0.011525	0.008499	-0.0008723	-0.006624			438		0.010406	0.008329	0.0058234	0.0024806	-0.00669786	-0.00456765	0.00586969
437.5		0.016553	0.016335	0.014614	0.011259	0.007902	-0.0009079	-0.006452			437.5		0.009348	0.007244	0.0052701	0.001732	-0.00811146	-0.00585405	0.00468114
437		0.016451	0.016236	0.015039	0.011354	0.007956	-0.0007517	-0.006227			437		0.009518	0.007493	0.0053164	0.00214781	-0.0070308	-0.0055863	0.00501943
436.5		0.015867	0.016042	0.014897	0.010885	0.008022	-0.0007931	-0.006133			436.5		0.009183	0.007329	0.0054641	0.00197286	-0.0077283	-0.00620955	0.00522972
436		0.01567	0.016069	0.014972	0.011307	0.008515	-0.0007096	-0.006759			436		0.009047	0.007172	0.0048095	0.00167587	-0.00728376	-0.0055926	0.00432327
435.5		0.014937	0.015949	0.014604	0.011101	0.008199	-0.000572	-0.006465			435.5		0.008947	0.006747	0.0054073	0.00175789	-0.00788454	-0.00533415	0.00442884
435		0.014516	0.015772	0.014761	0.011197	0.008231	-0.0009356	-0.006403			435		0.008502	0.00651	0.0045367	0.00150861	-0.00790686	-0.00604965	0.00416363
434.5		0.014356	0.015737	0.0142	0.010873	0.007885	-0.0013281	-0.006448			434.5		0.008302	0.006371	0.0042645	0.00122326	-0.00742698	-0.00676455	0.00419598
434		0.013776	0.015042	0.014051	0.011039	0.00803	-0.0009964	-0.006819			434		0.007847	0.005834	0.0042897	0.000859866	-0.007626	-0.00613095	0.00374914
433.5		0.013268	0.01422	0.013619	0.010781	0.008113	-0.0017472	-0.006801			433.5		0.00758	0.005317	0.0041358	-9.28011e-05	-0.00913074	-0.0067239	0.00342944
433		0.013192	0.014388	0.01377	0.011146	0.008132	-0.0011907	-0.006358			433		0.007911	0.005641	0.0044004	0.000757153	-0.00870108	-0.00648885	0.00416462
432.5		0.012855	0.01427	0.014084	0.010869	0.007738	-0.0014595	-0.006611			432.5		0.007283	0.005425	0.0037455	0.000427579	-0.00868062	-0.00668865	0.00375098
432		0.012956	0.01418	0.014197	0.010597	0.008103	-0.0012508	-0.006546			432		0.00721	0.005298	0.0038861	5.51355e-05	-0.00934278	-0.0064662	0.00402074
431.5		0.012759	0.014435	0.013998	0.011123	0.008137	-0.0010473	-0.006977			431.5		0.006862	0.004916	0.0036052	-7.89243e-05	-0.00896706	-0.0071271	0.00378461
431		0.011849	0.01394	0.013926	0.01057	0.007914	-0.0010155	-0.006533			431		0.006302	0.004834	0.003587	-0.000645147	-0.00967758	-0.00690315	0.00311783
430.5		0.011801	0.01351	0.013949	0.0108	0.007745	-0.0010373	-0.007071			430.5		0.006669	0.004113	0.0028916	0.000200099	-0.00906192	-0.00687555	0.00311754
430		0.011554	0.013641	0.013371	0.010404	0.007859	-0.0015568	-0.006881			430		0.006581	0.004795	0.0023577	-0.000488166	-0.00911772	-0.00735795	0.00289604
429.5		0.010854	0.013399	0.013543	0.010594	0.00805	-0.001701	-0.007229			429.5		0.006012	0.003866	0.0025635	-0.000844007	-0.00928698	-0.00771	0.00233582
429		0.011738	0.013263	0.013512	0.010297	0.008223	-0.0013408	-0.007164			429		0.005828	0.004311	0.0021545	-0.000808076	-0.00999192	-0.00748155	0.00192104
428.5		0.011099	0.013186	0.01392	0.010826	0.007781	-0.0007689	-0.006612			428.5		0.006053	0.004231	0.0030191	-0.000376408	-0.00947298	-0.00719445	0.00297252
428		0.011336	0.013278	0.014396	0.011133	0.007761	-0.0011572	-0.006516			428		0.006495	0.004574	0.0026367	-0.000997023	-0.0091977	-0.0069741	0.00275768
427.5		0.010368	0.013099	0.014141	0.011229	0.008352	-0.0014248	-0.00708			427.5		0.005546	0.004086	0.0020406	-0.00113443	-0.00999564	-0.00776325	0.00251007
427		0.010531	0.013441	0.01404	0.01109	0.007833	-0.0009957	-0.007341			427		0.005406	0.003647	0.0027492	-0.00117878	-0.0096255	-0.00725325	0.00273285
426.5		0.010046	0.012615	0.013199	0.01049	0.008487	-0.001403	-0.007393			426.5		0.004903	0.003377	0.0022734	-0.00196282	-0.0112139	-0.00836805	0.00236193
426		0.010278	0.012575	0.013712	0.010686	0.00763	-0.0017262	-0.00737			426		0.005082	0.003437	0.0018658	-0.00175207	-0.00966084	-0.0081186	0.00177205
425.5		0.010174	0.013045	0.013568	0.010848	0.008266	-0.0010319	-0.007186			425.5		0.006114	0.003695	0.0020655	-0.00108636	-0.00910098	-0.00760305	0.00257151
425		0.010616	0.01295	0.014151	0.01086	0.008562	-0.0017722	-0.007567			425		0.005125	0.003353	0.0019864	-0.00138372	-0.0108829	-0.00823695	0.00328186
424.5		0.009539	0.012896	0.013958	0.011136	0.00837	-0.0016104	-0.007445			424.5		0.005221	0.003153	0.0019758	-0.00200656	-0.0116641	-0.00780255	0.0023283
424		0.009426	0.012275	0.014256	0.010685	0.007922	-0.0019882	-0.007667			424		0.004779	0.002715	0.0014699	-0.00171106	-0.0102914	-0.00825435	0.00122971
423.5		0.009641	0.012888	0.014495	0.0112	0.008415	-0.001235	-0.006985			423.5		0.005071	0.00399	0.0018536	-0.00150873	-0.0110744	-0.0092469	0.00193892
423		0.009408	0.012678	0.013783	0.010534	0.008761	-0.0017322	-0.007153			423		0.005114	0.003266	0.0015762	-0.00185094	-0.0108494	-0.00879555	0.0016073
422.5		0.010329	0.012594	0.013944	0.010903	0.008709	-0.0018697	-0.007591			422.5		0.00464	0.002748	0.0016906	-0.00183793	-0.0106448	-0.00857085	0.0023544
422		0.010549	0.013416	0.015208	0.012178	0.010083	-0.0002672	-0.006888			422		0.005441	0.004119	0.0021883	-0.000596207	-0.00990822	-0.00766185	0.00309895
421.5		0.0097	0.013276	0.014689	0.012072	0.009082	-0.0007698	-0.00688			421.5		0.004866	0.003455	0.0023546	-0.000826661	-0.0102523	-0.00845955	0.00183136
421		0.009229	0.013227	0.014988	0.011765	0.008851	-0.001742	-0.006993			421		0.005388	0.003087	0.0014778	-0.00216614	-0.010615	-0.0088959	0.00257251
420.5		0.009181	0.012365	0.014257	0.01214	0.008414	-0.0016145	-0.00809			420.5		0.004585	0.00259	0.0009893	-0.00224284	-0.0121477	-0.0094227	0.00233511
420		0.009008	0.012552	0.014916	0.011458	0.008932	-0.0010658	-0.008265			420		0.004537	0.002093	0.0015485	-0.00202093	-0.0125197	-0.0096645	0.00243259
419.5		0.008914	0.013069	0.014709	0.012281	0.008947	-0.0011724	-0.008173			419.5		0.004268	0.002866	0.0010744	-0.00128596	-0.011718	-0.00969345	0.00667767
419		0.008822	0.013015	0.015293	0.011642	0.00886	-0.0017792	-0.007316			419		0.004602	0.003045	0.0008355	-0.0023572	-0.0125345	-0.0102983	0.000988333
418.5		0.009269	0.013503	0.01581	0.012444	0.010448	-0.0012667	-0.008131			418.5		0.004848	0.003143	0.0012263	-0.00209118	-0.0117366	-0.00903975	0.00367053
418		0.008825	0.012549	0.015429	0.012399	0.009656	-0.0019441	-0.009142			418		0.004458	0.002932	0.0012578	-0.00337181	-0.0123337	-0.0101679	0.00142468
417.5		0.008583	0.012835	0.015771	0.012306	0.009391	-0.0011697	-0.008302			417.5		0.004372	0.00311	0.0011428	-0.0017429	-0.0137008	-0.00893865	0.00194857
417		0.009555	0.013997	0.016058	0.013616	0.010333	-0.001346	-0.007963			417		0.004913	0.003284	0.0014262	-0.00229054	-0.0118631	-0.00911235	0.00328754
416.5		0.008779	0.013076	0.0159	0.012869	0.010571	-0.0013944	-0.008431			416.5		0.00415	0.003086	0.0017103	-0.00271936	-0.0125903	-0.00982635	0.0025569
416		0.009561	0.01424	0.016177	0.013985	0.011241	-0.0015156	-0.008322			416		0.005434	0.002783	0.0017625	-0.00221124	-0.0139537	-0.0101184	0.00277727
415.5		0.009476	0.013806	0.016665	0.013765	0.011592	-0.001425	-0.009438			415.5		0.005074	0.002972	0.0010663	-0.00269483	-0.0149191	-0.0110215	0.00241287
415		0.009942	0.014242	0.017041	0.01504	0.011988	-0.0004148	-0.008845			415		0.005442	0.004757	0.0020442	-0.000374798	-0.0144262	-0.0103561	0.00339169
414.5		0.009388	0.014256	0.017599	0.014839	0.010794	-0.0015102	-0.009121			414.5		0.005293	0.003175	0.0017527	-0.00360239	-0.0135296	-0.0106967	0.00358141
414		0.010309	0.014573	0.018	0.015788	0.012009	-0.0011982	-0.009408			414		0.005411	0.003427	0.001687	-0.00255891	-0.015438	-0.0104331	0.00350677
413.5		0.010848	0.015688	0.018903	0.015818	0.012589	5.83e-05	-0.00906			413.5		0.006294	0.003909	0.0025241	-0.00250699	-0.014309	-0.0096993	0.0038181
413		0.010495	0.015081	0.018812	0.016106	0.012202	-0.0007853	-0.009554			413		0.005681	0.003717	0.0029473	-0.00167092	-0.0142792	-0.011124	0.00374502
412.5		0.010395	0.015978	0.019199	0.016744	0.011774	-0.0012149	-0.009581			412.5		0.005622	0.003738	0.0017883	-0.00248469	-0.0162508	-0.0127478	0.00393489
412		0.009738	0.015069	0.019775	0.015288	0.01204	-0.0013373	-0.011256			412		0.00525	0.002762	0.0013935	-0.00103927	-0.0186037	-0.0130945	0.00365747
411.5		0.010478	0.016908	0.02028	0.016356	0.013974	-0.0009671	-0.010124			411.5		0.006319	0.003682	0.0020975	-0.000978562	-0.0145508	-0.0121796	0.00371452
411		0.012168	0.017618	0.021319	0.018248	0.014105	-4.05e-05	-0.009755			411		0.006574	0.004871	0.0029795	-0.000846609	-0.0156445	-0.0102719	0.00667171
410.5		0.010583	0.01707	0.020439	0.017144	0.01406	-0.0007149	-0.010685			410.5		0.005945	0.004396	0.0016621	-0.00134382	-0.0188251	-0.0121735	0.00253632
410		0.011003	0.01801	0.022242	0.019002	0.015226	0.0002889	-0.010063			410		0.006061	0.004409	0.003682	-0.00164725	-0.0167326	-0.0127956	0.00439138
409.5		0.011456	0.018185	0.022797	0.019281	0.015742	-0.000193	-0.011137			409.5		0.00667	0.004292	0.0029949	-0.00130442	-0.0200657	-0.0108086	0.00572041
409		0.011784	0.018701	0.02264	0.019009	0.015243	-0.0006779	-0.012136			409		0.007153	0.0045	0.0027506	-0.000774623	-0.0190148	-0.0128998	0.00592887
408.5		0.012167	0.0181	0.023214	0.019588	0.014438	-0.0007057	-0.011461			408.5		0.007638	0.005071	0.0031037	-0.00125114	-0.0180234	-0.0133948	0.0039417
408		0.012291	0.018526	0.023048	0.019973	0.014976	0.0001386	-0.010618			408		0.006755	0.00405	0.0024768	-0.00105179	-0.0171455	-0.0122962	0.00543761
407.5		0.012041	0.019424	0.022987	0.020063	0.015171	-0.0015847	-0.011592			407.5		0.006657	0.004671	0.0030738	-0.0025376	-0.0218587	-0.0128276	0.00546783
407		0.012205	0.019374	0.023725	0.020526	0.015973	-0.0008048	-0.011492			407		0.008112	0.004819	0.0026517	0.000356708	-0.0191171	-0.0111682	0.00482247
406.5		0.012639	0.02	0.024144	0.021196	0.016411	-0.0010064	-0.012424			406.5		0.00795	0.005077	0.0035872	-0.00206355	-0.0213602	-0.0136494	0.00465262
406		0.011672	0.018445	0.022622	0.02053	0.015007	-0.0009942	-0.013007			406		0.006815	0.004709	0.0018866	-0.00233428	-0.0217825	-0.0157084	0.00451838
405.5		0.011051	0.018994	0.023085	0.021069	0.015837	0.0001895	-0.012233			405.5		0.007041	0.003091	0.002081	-0.00164093	-0.0206981	-0.0134401	0.00458266
405		0.01254	0.020118	0.023904	0.020643	0.017433	-0.0002924	-0.012215			405		0.007388	0.004384	0.0027853	-1.3629e-05	-0.0194816	-0.0116844	0.00733197
404.5		0.013012	0.018247	0.024499	0.018951	0.015228	-0.0022391	-0.012714			404.5		0.005921	0.003855	0.0025293	-0.00201399	-0.0213249	-0.0136378	0.00417512
404		0.012607	0.018863	0.023251	0.020676	0.015223	-0.0017907	-0.013174			404		0.006343	0.004594	0.0017894	-0.00361813	-0.0207725	-0.0140885	0.00484574
403.5		0.011464	0.018733	0.023154	0.0198	0.015093	-0.0008956	-0.011157			403.5		0.006854	0.003587	0.0011925	-0.00275678	-0.020819	-0.012364	0.0054254
403		0.01166	0.018835	0.022775	0.018913	0.01668	-0.001848	-0.010598			403		0.005792	0.004754	0.0028447	-0.0026268	-0.017856	-0.0134526	0.0056435
402.5		0.011013	0.017359	0.021927	0.01851	0.013924	-0.0028425	-0.010364			402.5		0.004437	0.00257	0.001016	-0.0020109	-0.0204693	-0.0150879	0.00277982
402		0.01278	0.01914	0.021814	0.018643	0.014042	-0.0024257	-0.010783			402		0.005434	0.002646	0.0012153	-0.0023852	-0.0173668	-0.013392	0.00332543
401.5		0.010911	0.01905	0.020103	0.018739	0.013981	-0.0014499	-0.010508			401.5		0.004538	0.005057	0.0007694	-0.00196493	-0.0160481	-0.0115678	0.0027425
401		0.009789	0.016766	0.019039	0.017334	0.013134	-0.0022517	-0.01038			401		0.002962	0.001053	4.61e-05	-0.00341221	-0.0199336	-0.0133645	0.00286695
400.5		0.008972	0.015378	0.017742	0.014932	0.013712	-0.0018922	-0.012615			400.5		0.00371	0.001025	-0.0022745	-0.00425522	-0.019091	-0.0125305	0.00127923
400		0.006139	0.011501	0.014214	0.011164	0.009555	-0.0022226	-0.009299			400		0.002079	0.000379	-0.0010015	-0.00445247	-0.0120658	-0.0099582	-0.000122176

## Sheet: Supplementary Fig. 4c
FRNA-1											FRNA-4
Wavelength (nm)		0 mM KCl	10 mM KCl	30 mM KCl	50 mM KCl	70 mM KCl	100 mM KCl				Wavelength (nm)	0 mM KCl	10 mM KCl	30 mM KCl	50 mM KCl	70 mM KCl	100 mM KCl
700		0	0	0	0	0	0.000476				403.373	0.02129	0.01502	0.02114	0.01869	0.02133	0.01869
699.5		4e-05	8e-06	9.7e-05	0.000137	-9e-06	0.000425				407.943	0.01479	0.01231	0.01612	0.01617	0.01358	0.01347
699		2e-05	0.000189	9e-05	0.000218	1.1e-05	0.00048				413.584	0.011	0.01105	0.01218	0.01095	0.00979	0.01221
698.5		6.3e-05	0.000171	4e-05	0.000166	7.2e-05	0.000587				418.726	0.00973	0.00853	0.01218	0.00844	0.00853	0.00969
698		0.000163	0.000126	0.000134	0.00016	0.000269	0.00076				424.867	0.00847	0.00582	0.00967	0.00844	0.00582	0.01095
697.5		0.000137	0.000182	0.00033	0.000293	0.000215	0.000698				429.437	0.00973	0.00582	0.00698	0.01095	0.00582	0.00844
697		0.000295	0.000336	0.000345	0.000477	0.000349	0.000797				435.078	0.01479	0.00582	0.01092	0.01743	0.01105	0.00844
696.5		0.000329	0.000317	0.000363	0.000381	0.000421	0.000908				441.719	0.02382	0.00726	0.01343	0.02768	0.01628	0.01095
696		0.000523	0.000393	0.000608	0.000534	0.000713	0.001189				446.789	0.03429	0.01231	0.01612	0.03541	0.01881	0.01743
695.5		0.00052	0.000441	0.000615	0.000604	0.000683	0.001125				451.43	0.04079	0.01502	0.02509	0.04441	0.02404	0.02372
695		0.000587	0.000578	0.000729	0.000657	0.000675	0.001083				457.571	0.05361	0.02133	0.03405	0.05862	0.0318	0.03541
694.5		0.000572	0.000508	0.000689	0.00069	0.000547	0.001031				462.142	0.06914	0.0318	0.04553	0.07408	0.04208	0.04692
694		0.00063	0.000568	0.000694	0.000702	0.000753	0.001321				466.212	0.08214	0.03955	0.05575	0.08685	0.05886	0.05987
693.5		0.000736	0.000633	0.000836	0.000769	0.000963	0.001431				470.353	0.09496	0.0511	0.07117	0.10106	0.07311	0.07408
693		0.000603	0.000594	0.000865	0.000778	0.000817	0.001373				472.353	0.11049	0.06138	0.08659	0.11779	0.08988	0.08685
692.5		0.000655	0.000608	0.000922	0.000987	0.000895	0.001389				474.424	0.1235	0.07437	0.09431	0.12804	0.10395	0.09585
692		0.000793	0.000686	0.00091	0.000979	0.001005	0.001426				477.994	0.14029	0.08988	0.10596	0.14099	0.12217	0.10232
691.5		0.000949	0.000739	0.001071	0.00107	0.001175	0.001596				482.064	0.14661	0.10666	0.11995	0.15772	0.13769	0.12157
691		0.001022	0.00082	0.001212	0.001153	0.001275	0.001685				485.135	0.16358	0.12217	0.13035	0.17696	0.14797	0.13577
690.5		0.001096	0.000957	0.001249	0.00124	0.0012	0.001766				488.705	0.17893	0.13895	0.14434	0.19639	0.16349	0.15124
690		0.001108	0.00096	0.001276	0.001344	0.001326	0.001854				492.847	0.19573	0.15447	0.15725	0.2079	0.17503	0.16419
689.5		0.001169	0.001004	0.001342	0.001303	0.001462	0.001893				496.417	0.22426	0.17251	0.17518	0.22211	0.19433	0.18092
689		0.001095	0.000969	0.001455	0.001359	0.00151	0.001987				499.988	0.25008	0.19307	0.18809	0.23362	0.20858	0.19764
688.5		0.001155	0.001113	0.001445	0.001505	0.00156	0.001926				500.987	0.26687	0.21129	0.20477	0.24531	0.2241	0.20916
688		0.001188	0.001081	0.001398	0.001515	0.001461	0.001951				503.558	0.2889	0.2241	0.2227	0.25304	0.23438	0.22211
687.5		0.001335	0.001113	0.001396	0.001564	0.001483	0.001996				505.629	0.30696	0.23709	0.23812	0.26581	0.24214	0.24387
687		0.001359	0.001066	0.001559	0.001537	0.001704	0.002241				507.128	0.31473	0.2526	0.2548	0.2748	0.25386	0.2516
686.5		0.00132	0.001111	0.001619	0.00165	0.001659	0.002124				509.199	0.31346	0.27064	0.26896	0.27229	0.25891	0.26077
686		0.001386	0.00123	0.001597	0.001739	0.001718	0.0022				511.698	0.3057	0.28742	0.2817	0.26077	0.26415	0.26077
685.5		0.001498	0.001192	0.001643	0.001711	0.001764	0.002188				515.84	0.29667	0.2977	0.28941	0.2543	0.26415	0.25556
685		0.00146	0.001131	0.001757	0.001744	0.00191	0.002383				520.41	0.2889	0.30293	0.28815	0.25682	0.25513	0.24657
684.5		0.001452	0.001257	0.001971	0.00193	0.001965	0.002371				524.48	0.2889	0.29517	0.27919	0.26833	0.24989	0.24261
684		0.001528	0.001298	0.001717	0.001987	0.001921	0.002327				528.622	0.29667	0.28345	0.27148	0.28002	0.24611	0.25808
683.5		0.001504	0.00124	0.001699	0.001973	0.001937	0.002358				532.192	0.30822	0.27569	0.26896	0.29153	0.2526	0.26833
683		0.001579	0.001221	0.00183	0.001892	0.002093	0.002464				536.263	0.32249	0.28219	0.26896	0.298	0.25765	0.27354
682.5		0.001479	0.001236	0.001881	0.001976	0.002084	0.002491				539.833	0.33278	0.29121	0.27668	0.30196	0.26938	0.27876
682		0.001562	0.001246	0.001935	0.002113	0.002107	0.002515				542.404	0.34181	0.30023	0.28815	0.30052	0.27966	0.28649
681.5		0.001759	0.001428	0.002067	0.002278	0.002337	0.00261				544.403	0.34578	0.31574	0.30232	0.28901	0.28868	0.29153
681		0.001771	0.001428	0.001995	0.002241	0.002375	0.002752				548.045	0.33676	0.33252	0.31128	0.27103	0.28615	0.2838
680.5		0.001754	0.001434	0.002096	0.002233	0.002521	0.002879				552.115	0.31725	0.34027	0.319	0.27103	0.27966	0.27606
680		0.001675	0.001463	0.002194	0.002331	0.002473	0.002686				555.686	0.2992	0.34027	0.31379	0.2543	0.26667	0.26581
679.5		0.00187	0.001556	0.002258	0.002436	0.002441	0.002846				559.756	0.28367	0.32746	0.30734	0.23883	0.2526	0.25034
679		0.001944	0.001581	0.002345	0.002422	0.00255	0.002872				562.826	0.26308	0.31195	0.29586	0.21941	0.23709	0.23757
678.5		0.001885	0.001564	0.00218	0.002447	0.002645	0.002999				565.397	0.24484	0.29247	0.27524	0.20142	0.22284	0.22211
678		0.001998	0.00168	0.0025	0.002523	0.002624	0.002932				567.468	0.23076	0.27713	0.26	0.1847	0.20732	0.20412
677.5		0.002075	0.001793	0.002443	0.002713	0.002677	0.003014				569.467	0.2127	0.25891	0.24709	0.17193	0.19578	0.1847
677		0.002183	0.00173	0.002458	0.002703	0.002644	0.003065				569.967	0.20223	0.23835	0.23812	0.15376	0.17124	0.16671
676.5		0.002064	0.001671	0.002458	0.002716	0.002816	0.00321				571.538	0.18543	0.2241	0.21875	0.13703	0.15176	0.14872
676		0.002141	0.001751	0.002624	0.0027	0.00299	0.00327				575.108	0.16358	0.19307	0.20082	0.12031	0.13119	0.13074
675.5		0.002286	0.001923	0.002707	0.002867	0.002967	0.003239				576.108	0.14535	0.17124	0.18684	0.10754	0.11568	0.11401
675		0.002387	0.001846	0.002663	0.002949	0.002937	0.003325				578.179	0.1235	0.14671	0.17141	0.08811	0.10395	0.0998
674.5		0.002271	0.001883	0.00267	0.002872	0.003082	0.003359				580.25	0.1002	0.12723	0.14954	0.0766	0.08465	0.08308
674		0.002204	0.001828	0.002659	0.00285	0.003122	0.003422				582.249	0.08467	0.11045	0.13537	0.06239	0.06409	0.06365
673.5		0.002301	0.001946	0.002823	0.003009	0.003187	0.003332				584.32	0.06661	0.08988	0.1212	0.04962	0.04857	0.04962
673		0.002409	0.002062	0.002827	0.003127	0.00322	0.003478				587.391	0.04982	0.06535	0.10202	0.03415	0.03685	0.03793
672.5		0.002407	0.001902	0.002902	0.003123	0.003251	0.003567				594.531	0.03556	0.04082	0.08659	0.02642	0.02657	0.02768
672		0.002385	0.00187	0.002829	0.003059	0.003258	0.00369				599.673	0.02653	0.03035	0.07117	0.0212	0.0226	0.02246
671.5		0.002471	0.001996	0.003092	0.003164	0.00338	0.003616				606.314	0.02129	0.02404	0.05719	0.01743	0.02007	0.01869
671		0.002473	0.002119	0.003068	0.003301	0.003293	0.003627				615.454	0.01479	0.01755	0.04176	0.01347	0.01358	0.01617
670.5		0.002493	0.002152	0.003108	0.003259	0.003345	0.003685				622.666	0.01479	0.00979	0.03136	0.01095	0.01502	0.01347
670		0.002639	0.002131	0.00316	0.003365	0.003701	0.003845				633.377	0.011	0.00979	0.0276	0.00844	0.01231	0.01221
669.5		0.002539	0.002131	0.0033	0.003416	0.0036	0.003779				643.089	0.00847	0.00726	0.02114	0.007	0.00726	0.00844
669		0.002712	0.002239	0.003357	0.003575	0.003713	0.003835				648.158	0.00702	0.00329	0.01612	0.00844	0.00726	0.007
668.5		0.002793	0.002172	0.003342	0.003593	0.003681	0.003883				655.371	0.00323	0.00203	0.01469	0.00969	0.00582	0.00574
668		0.002898	0.00224	0.003513	0.003653	0.003841	0.004187				661.512	0.00576	0.00329	0.00967	0.00448	0.00456	0.00448
667.5		0.002948	0.002352	0.003539	0.003791	0.004045	0.004208				672.723	0.00323	0.00329	0.00698	0.00322	0.00329	0.00322
667		0.002903	0.00232	0.003435	0.00384	0.003837	0.004054				682.934	-0.002	-0.00194	0.00446	-0.000737573	0.00456	0.00448
666.5		0.003003	0.002364	0.003537	0.003868	0.003986	0.004033				686.504	-0.00074052	0.000768547	0.00446	0.00196	0.00329	0.00322
666		0.002788	0.002277	0.003433	0.003737	0.003868	0.004013				692.645	0.00197	-0.00194	0.00572	0.000701283	0.000768547	0.000701283
665.5		0.002892	0.002304	0.003499	0.003822	0.004061	0.004202				696.716	0.000704086	-0.00446	0.00446	0.000701283	0.00329	-0.000737573
665		0.002955	0.002413	0.003727	0.003947	0.004204	0.004207
664.5		0.00292	0.002469	0.003702	0.004062	0.004128	0.004135
664		0.002976	0.00241	0.003724	0.004002	0.004159	0.004277
663.5		0.003054	0.002468	0.00388	0.004102	0.004399	0.004447
663		0.003031	0.00253	0.003935	0.004125	0.004272	0.004366
662.5		0.003166	0.002646	0.003943	0.004188	0.004342	0.004527
662		0.00313	0.002523	0.00392	0.004224	0.004597	0.004515
661.5		0.003199	0.002659	0.003965	0.004189	0.004694	0.004619
661		0.003217	0.002733	0.004001	0.004174	0.004702	0.004595
660.5		0.003506	0.002784	0.004212	0.004302	0.004646	0.004674
660		0.003488	0.002696	0.00411	0.004323	0.004635	0.004598
659.5		0.003508	0.002768	0.004181	0.004353	0.004799	0.004756
659		0.003467	0.002867	0.004211	0.004282	0.004926	0.004885
658.5		0.003544	0.002899	0.004311	0.004377	0.00486	0.004768
658		0.003608	0.002957	0.004392	0.004482	0.004849	0.004793
657.5		0.003612	0.00292	0.004328	0.004509	0.0049	0.004838
657		0.003681	0.003	0.004474	0.004497	0.005142	0.005041
656.5		0.003764	0.003002	0.004547	0.004649	0.005123	0.00494
656		0.00391	0.003064	0.00457	0.004677	0.005128	0.005004
655.5		0.003941	0.00304	0.004628	0.00467	0.005246	0.005068
655		0.003975	0.003079	0.004656	0.004765	0.005374	0.005157
654.5		0.004098	0.003083	0.004702	0.004814	0.005414	0.00534
654		0.00411	0.003179	0.004786	0.004901	0.005344	0.005173
653.5		0.004229	0.00334	0.00488	0.005076	0.005532	0.005323
653		0.004095	0.003249	0.004767	0.004995	0.005581	0.005423
652.5		0.004043	0.003232	0.004717	0.004983	0.005599	0.005442
652		0.004188	0.003293	0.00492	0.004983	0.005604	0.005311
651.5		0.004245	0.003362	0.00496	0.005171	0.005688	0.005418
651		0.004356	0.003436	0.005133	0.005223	0.005821	0.005671
650.5		0.00439	0.003337	0.005128	0.005175	0.005895	0.005627
650		0.004538	0.003405	0.005181	0.005265	0.005971	0.005645
649.5		0.004734	0.003646	0.005423	0.005522	0.006074	0.005733
649		0.004645	0.003533	0.005307	0.005557	0.006128	0.005764
648.5		0.004567	0.003464	0.005271	0.00538	0.006163	0.005814
648		0.004663	0.003534	0.005379	0.005549	0.00619	0.005821
647.5		0.004842	0.003594	0.005523	0.005685	0.006184	0.005797
647		0.004796	0.003657	0.00551	0.005762	0.0063	0.005926
646.5		0.004883	0.003652	0.005598	0.005763	0.006501	0.006106
646		0.004903	0.003646	0.00558	0.005706	0.006539	0.006034
645.5		0.005011	0.003689	0.005687	0.005731	0.006403	0.005946
645		0.004967	0.00366	0.005762	0.005792	0.006454	0.006037
644.5		0.004971	0.00368	0.005721	0.005789	0.006491	0.006055
644		0.005079	0.003666	0.005786	0.005795	0.006654	0.006184
643.5		0.005186	0.003802	0.005822	0.005927	0.006668	0.006214
643		0.005193	0.003777	0.005903	0.005983	0.006613	0.006141
642.5		0.005169	0.00378	0.005864	0.006046	0.006713	0.006275
642		0.005309	0.003851	0.005976	0.006145	0.006924	0.006482
641.5		0.005415	0.003898	0.00609	0.006149	0.006931	0.00643
641		0.005428	0.003932	0.006144	0.006282	0.006944	0.006424
640.5		0.005483	0.0039	0.006074	0.006297	0.007027	0.006438
640		0.00546	0.003973	0.006218	0.006282	0.007187	0.006558
639.5		0.005647	0.004046	0.006245	0.00637	0.007166	0.006549
639		0.005674	0.004076	0.006271	0.006335	0.007246	0.006489
638.5		0.005702	0.004009	0.006498	0.006486	0.007253	0.006584
638		0.005734	0.004066	0.006497	0.006549	0.007464	0.006701
637.5		0.005806	0.004104	0.006496	0.006467	0.007508	0.006757
637		0.00594	0.004101	0.006506	0.006571	0.007398	0.006642
636.5		0.005797	0.004132	0.006626	0.006615	0.00743	0.006705
636		0.00586	0.004299	0.006677	0.006735	0.007607	0.00683
635.5		0.005828	0.00425	0.006749	0.006781	0.007648	0.006948
635		0.006076	0.004374	0.006845	0.006947	0.007894	0.006989
634.5		0.006138	0.004516	0.006959	0.006992	0.007827	0.006937
634		0.006096	0.004394	0.006932	0.00709	0.007856	0.006946
633.5		0.006183	0.004449	0.007009	0.007192	0.007998	0.007081
633		0.006207	0.004482	0.007079	0.007169	0.007989	0.007069
632.5		0.006424	0.004702	0.00722	0.007417	0.008137	0.007041
632		0.006377	0.004576	0.007289	0.007453	0.008153	0.007053
631.5		0.006533	0.004549	0.00738	0.007527	0.008302	0.007281
631		0.006602	0.004628	0.007395	0.007557	0.008421	0.007285
630.5		0.00657	0.004745	0.007371	0.007453	0.008331	0.007106
630		0.006694	0.004786	0.007572	0.007635	0.008393	0.007101
629.5		0.0066	0.004659	0.007488	0.007675	0.008493	0.007041
629		0.006768	0.004773	0.007578	0.007726	0.008627	0.007312
628.5		0.006837	0.004902	0.007645	0.007753	0.008568	0.007244
628		0.006924	0.005	0.007728	0.007979	0.008607	0.007293
627.5		0.00698	0.004934	0.007767	0.007997	0.008654	0.007419
627		0.006965	0.00496	0.007829	0.008038	0.00875	0.007468
626.5		0.007095	0.00509	0.007863	0.00807	0.008789	0.007489
626		0.007256	0.00522	0.008168	0.008242	0.0089	0.007619
625.5		0.007335	0.005339	0.008231	0.008468	0.009061	0.007754
625		0.007289	0.005272	0.008156	0.008261	0.009113	0.007687
624.5		0.007512	0.005298	0.00813	0.008389	0.009189	0.007748
624		0.007629	0.005439	0.008245	0.008616	0.009193	0.007746
623.5		0.007607	0.005519	0.008557	0.008874	0.009299	0.007863
623		0.007647	0.005481	0.008402	0.008825	0.009324	0.007796
622.5		0.007793	0.00553	0.008431	0.008868	0.009474	0.008009
622		0.007873	0.005665	0.008509	0.008938	0.00951	0.007903
621.5		0.00795	0.005742	0.008732	0.009207	0.009601	0.008049
621		0.007961	0.005659	0.008703	0.009193	0.009677	0.007972
620.5		0.008049	0.005718	0.008689	0.009209	0.009872	0.008175
620		0.008138	0.005714	0.008809	0.009319	0.009889	0.008009
619.5		0.008289	0.005985	0.008974	0.009441	0.009936	0.008135
619		0.008219	0.005906	0.009071	0.00944	0.009983	0.00818
618.5		0.008297	0.005972	0.009058	0.009556	0.010185	0.008279
618		0.008384	0.005967	0.009093	0.009555	0.010274	0.008288
617.5		0.008599	0.006172	0.009279	0.009826	0.01032	0.008305
617		0.008609	0.00612	0.009407	0.009973	0.010436	0.008296
616.5		0.008746	0.006315	0.009511	0.010116	0.010645	0.008459
616		0.008917	0.006297	0.009543	0.010042	0.010788	0.008666
615.5		0.008942	0.006545	0.009709	0.010157	0.010674	0.008501
615		0.009113	0.006612	0.009866	0.010456	0.010873	0.00859
614.5		0.009196	0.006578	0.009919	0.010459	0.010934	0.008582
614		0.009338	0.006738	0.009972	0.010469	0.011106	0.008731
613.5		0.009493	0.00677	0.010059	0.010587	0.01109	0.008775
613		0.009486	0.006893	0.010201	0.010843	0.011152	0.008738
612.5		0.009591	0.006937	0.010323	0.010857	0.011365	0.008867
612		0.009759	0.006985	0.010377	0.011044	0.01167	0.009032
611.5		0.010025	0.007197	0.010552	0.011173	0.011727	0.009038
611		0.01016	0.00732	0.010621	0.011452	0.01178	0.008932
610.5		0.010105	0.007252	0.010733	0.011375	0.011827	0.008885
610		0.010238	0.007349	0.010896	0.011559	0.011989	0.009053
609.5		0.010427	0.007599	0.010967	0.01159	0.012141	0.009254
609		0.010551	0.007713	0.011111	0.011813	0.012282	0.00923
608.5		0.010559	0.007644	0.011213	0.011955	0.012311	0.00925
608		0.010797	0.007797	0.011372	0.011993	0.012477	0.009324
607.5		0.011105	0.007989	0.011568	0.012122	0.012795	0.009535
607		0.011199	0.008233	0.011715	0.012391	0.012792	0.009515
606.5		0.01129	0.008373	0.01187	0.012462	0.012907	0.009506
606		0.011449	0.008391	0.012015	0.012514	0.013126	0.009678
605.5		0.011688	0.008545	0.012097	0.012663	0.013281	0.009886
605		0.011712	0.008557	0.012112	0.012757	0.013325	0.009843
604.5		0.011911	0.008733	0.012322	0.013016	0.013452	0.009858
604		0.012132	0.008843	0.012656	0.013189	0.013656	0.00998
603.5		0.012291	0.009073	0.012674	0.013339	0.014078	0.010059
603		0.01267	0.009333	0.013013	0.013503	0.014234	0.010316
602.5		0.012835	0.009676	0.013318	0.013894	0.014495	0.010361
602		0.013025	0.009795	0.013684	0.014106	0.014723	0.01049
601.5		0.013327	0.010016	0.013789	0.014235	0.014978	0.010595
601		0.013603	0.010138	0.013968	0.014442	0.015221	0.01075
600.5		0.013818	0.010337	0.014116	0.014652	0.015218	0.010777
600		0.014209	0.010572	0.014494	0.015033	0.015644	0.01098
599.5		0.014499	0.010798	0.014715	0.015285	0.015864	0.011035
599		0.014886	0.011099	0.015031	0.01555	0.016326	0.011295
598.5		0.015165	0.011348	0.015226	0.015863	0.016456	0.01139
598		0.015499	0.011654	0.015567	0.016264	0.0167	0.011482
597.5		0.015916	0.011974	0.01605	0.016473	0.017113	0.01163
597		0.016285	0.012247	0.016247	0.01682	0.017499	0.011818
596.5		0.016752	0.012489	0.016508	0.017136	0.017853	0.012023
596		0.017255	0.013108	0.017038	0.017716	0.018267	0.012233
595.5		0.017678	0.013426	0.017462	0.01811	0.018679	0.012369
595		0.018291	0.013786	0.017948	0.018532	0.019223	0.012662
594.5		0.018853	0.01431	0.018332	0.019028	0.019677	0.012934
594		0.01935	0.014778	0.01888	0.019646	0.020004	0.013069
593.5		0.020005	0.015322	0.019396	0.020204	0.020569	0.01336
593		0.020614	0.015795	0.019953	0.020714	0.021032	0.013552
592.5		0.021286	0.016334	0.020452	0.021405	0.021812	0.014016
592		0.021992	0.016877	0.021002	0.022035	0.022247	0.014264
591.5		0.022897	0.017657	0.021608	0.022894	0.022947	0.014538
591		0.023769	0.018344	0.022576	0.023615	0.023659	0.014966
590.5		0.024689	0.019008	0.023189	0.024374	0.024553	0.015429
590		0.025618	0.019761	0.023909	0.02512	0.025096	0.01581
589.5		0.026637	0.020789	0.024917	0.026284	0.026012	0.016147
589		0.027732	0.021612	0.025906	0.027116	0.026895	0.016663
588.5		0.028942	0.022598	0.026833	0.028173	0.027943	0.017182
588		0.030351	0.023701	0.027883	0.029421	0.029021	0.01787
587.5		0.031649	0.024922	0.029046	0.030589	0.03014	0.018402
587		0.033022	0.026161	0.030228	0.031828	0.031227	0.019011
586.5		0.034604	0.027353	0.031481	0.033202	0.032513	0.019667
586		0.036406	0.02867	0.032796	0.034543	0.033854	0.020498
585.5		0.038052	0.030157	0.034101	0.036019	0.035249	0.021158
585		0.039944	0.031815	0.03565	0.03766	0.036694	0.021989
584.5		0.042046	0.033457	0.037559	0.039377	0.038369	0.022959
584		0.044238	0.03527	0.039056	0.041004	0.039851	0.023987
583.5		0.046441	0.03717	0.040983	0.042861	0.041491	0.02489
583		0.048904	0.039468	0.042946	0.045047	0.043423	0.02595
582.5		0.051533	0.041526	0.045099	0.046925	0.04538	0.027044
582		0.054521	0.044064	0.047252	0.049227	0.047573	0.028497
581.5		0.057425	0.046594	0.049562	0.051556	0.049691	0.029967
581		0.060743	0.049512	0.052207	0.054183	0.051973	0.03144
580.5		0.063961	0.052267	0.054763	0.056688	0.054412	0.032789
580		0.067703	0.055436	0.057634	0.059373	0.057098	0.034581
579.5		0.071581	0.058731	0.06055	0.062254	0.05977	0.036439
579		0.075628	0.062422	0.063636	0.065305	0.062529	0.038282
578.5		0.079962	0.066087	0.06689	0.068306	0.065289	0.040374
578		0.084401	0.070063	0.070252	0.071364	0.068375	0.042477
577.5		0.089169	0.074157	0.073689	0.074816	0.071553	0.044764
577		0.094414	0.078751	0.077443	0.078385	0.074974	0.047314
576.5		0.099608	0.083446	0.081193	0.082045	0.07818	0.049704
576		0.105134	0.088279	0.085211	0.085641	0.081644	0.05237
575.5		0.11084	0.093319	0.089202	0.089225	0.08518	0.055078
575		0.116995	0.098775	0.093601	0.093139	0.088876	0.058274
574.5		0.123277	0.104448	0.09808	0.097207	0.092586	0.061373
574		0.129794	0.110279	0.102504	0.101037	0.096351	0.064362
573.5		0.136683	0.116336	0.107204	0.105125	0.100281	0.067852
573		0.143821	0.122916	0.11195	0.109327	0.104295	0.071554
572.5		0.151111	0.129563	0.116856	0.113634	0.108376	0.075039
572		0.158861	0.136551	0.121878	0.117901	0.112468	0.07882
571.5		0.166852	0.143605	0.127155	0.122325	0.116847	0.082719
571		0.174907	0.150772	0.132117	0.126738	0.121145	0.086805
570.5		0.183161	0.158364	0.137347	0.13125	0.125325	0.090842
570		0.191836	0.165983	0.142849	0.135879	0.129465	0.094929
569.5		0.200666	0.173965	0.148329	0.14035	0.133918	0.099204
569		0.209764	0.182223	0.154068	0.145091	0.138474	0.103648
568.5		0.218682	0.190196	0.159414	0.149741	0.142777	0.10794
568		0.227995	0.198501	0.165089	0.154538	0.147296	0.112369
567.5		0.237316	0.206835	0.170812	0.159145	0.151674	0.116647
567		0.246877	0.215221	0.176352	0.163718	0.156113	0.121088
566.5		0.256203	0.223526	0.181956	0.168208	0.160512	0.125356
566		0.265448	0.231857	0.187314	0.172782	0.164693	0.129365
565.5		0.274888	0.240109	0.192734	0.177285	0.168954	0.133582
565		0.284331	0.248312	0.198207	0.181701	0.173204	0.137621
564.5		0.293267	0.256036	0.203304	0.186025	0.177359	0.14149
564		0.302233	0.263589	0.208262	0.190372	0.181101	0.145084
563.5		0.310854	0.271099	0.213315	0.194396	0.184937	0.14853
563		0.319555	0.2784	0.218324	0.198546	0.188826	0.151989
562.5		0.328003	0.285473	0.222998	0.202702	0.192745	0.155315
562		0.33595	0.2921	0.227359	0.206407	0.196161	0.158173
561.5		0.343531	0.298308	0.231684	0.210229	0.199263	0.160875
561		0.3511	0.304441	0.23604	0.213892	0.202855	0.163559
560.5		0.358076	0.310074	0.239966	0.217354	0.205824	0.165962
560		0.364645	0.315336	0.243372	0.220526	0.208897	0.16826
559.5		0.370828	0.320312	0.24691	0.223682	0.21169	0.170218
559		0.376637	0.32492	0.25005	0.226434	0.214183	0.172081
558.5		0.382089	0.329027	0.253143	0.229225	0.216676	0.1739
558		0.387116	0.332984	0.255932	0.231921	0.219262	0.175459
557.5		0.391633	0.336455	0.258802	0.234568	0.22122	0.176986
557		0.395997	0.33952	0.261247	0.236734	0.223241	0.177997
556.5		0.399881	0.342293	0.263508	0.238892	0.225088	0.179057
556		0.403594	0.344898	0.265605	0.240997	0.22703	0.180127
555.5		0.40668	0.347127	0.267321	0.242696	0.228347	0.181242
555		0.409569	0.349343	0.268979	0.244359	0.22969	0.181873
554.5		0.412239	0.351069	0.270524	0.245686	0.231143	0.182706
554		0.41451	0.352553	0.271911	0.247208	0.232369	0.183386
553.5		0.416449	0.354094	0.273081	0.248315	0.233422	0.18408
553		0.418171	0.355505	0.274025	0.249411	0.234345	0.184404
552.5		0.41974	0.356491	0.27503	0.250382	0.235182	0.185143
552		0.420803	0.357289	0.275888	0.251327	0.235888	0.185423
551.5		0.421819	0.358243	0.276511	0.251947	0.236607	0.185768
551		0.422627	0.358838	0.277171	0.252706	0.236999	0.186114
550.5		0.423596	0.359436	0.277743	0.253149	0.237341	0.186307
550		0.424395	0.359981	0.27817	0.253502	0.237821	0.186616
549.5		0.424761	0.360499	0.278622	0.253898	0.238168	0.186867
549		0.425163	0.36085	0.278684	0.254013	0.238168	0.186957
548.5		0.425545	0.360965	0.278842	0.253828	0.238045	0.186937
548		0.425636	0.361277	0.278999	0.253686	0.237992	0.186972
547.5		0.425685	0.361219	0.278941	0.253492	0.238037	0.187281
547		0.425552	0.361276	0.278582	0.25326	0.237964	0.187487
546.5		0.425141	0.361136	0.278342	0.252814	0.237569	0.18713
546		0.425059	0.360931	0.278311	0.252575	0.237397	0.187197
545.5		0.424394	0.360826	0.277912	0.252005	0.236944	0.187267
545		0.423668	0.360402	0.277248	0.251419	0.236489	0.187237
544.5		0.422944	0.360025	0.276838	0.250547	0.235868	0.186828
544		0.422204	0.359592	0.276178	0.249631	0.23538	0.186741
543.5		0.421463	0.359052	0.27583	0.248954	0.234841	0.186592
543		0.420436	0.358374	0.274922	0.248062	0.234081	0.186394
542.5		0.419128	0.357522	0.273947	0.247133	0.23342	0.18627
542		0.418025	0.356894	0.27327	0.246127	0.232641	0.185931
541.5		0.416827	0.356021	0.272548	0.245258	0.231817	0.185928
541		0.415266	0.35508	0.271488	0.244206	0.231006	0.185756
540.5		0.413621	0.353979	0.270436	0.243119	0.230141	0.185465
540		0.41206	0.353174	0.269423	0.241864	0.229055	0.18505
539.5		0.410592	0.352262	0.268598	0.240985	0.228286	0.185065
539		0.408829	0.350943	0.267531	0.239764	0.227275	0.184754
538.5		0.407006	0.350109	0.266469	0.238545	0.226274	0.184394
538		0.405312	0.348787	0.265358	0.237215	0.225258	0.184009
537.5		0.403766	0.347526	0.26434	0.236068	0.224239	0.183667
537		0.401855	0.346356	0.263303	0.23492	0.223234	0.183294
536.5		0.400306	0.345301	0.262307	0.234088	0.2225	0.183244
536		0.398629	0.344147	0.261214	0.23323	0.221488	0.182891
535.5		0.39694	0.34292	0.260417	0.232098	0.220506	0.182378
535		0.395398	0.341854	0.25943	0.231149	0.219846	0.181982
534.5		0.393618	0.340736	0.258345	0.230259	0.219002	0.181551
534		0.392142	0.339598	0.257603	0.229581	0.218458	0.181398
533.5		0.390567	0.338639	0.256695	0.228799	0.217697	0.18082
533		0.389248	0.337449	0.255921	0.228047	0.216842	0.180485
532.5		0.387971	0.336555	0.255496	0.227501	0.216396	0.180257
532		0.38693	0.335699	0.254756	0.22714	0.215949	0.180163
531.5		0.385838	0.335203	0.254231	0.226681	0.215633	0.180129
531		0.384884	0.334347	0.253868	0.226295	0.215231	0.179755
530.5		0.38372	0.333694	0.25332	0.226077	0.214956	0.179297
530		0.382995	0.333168	0.253137	0.225838	0.214944	0.179468
529.5		0.38221	0.33259	0.25263	0.225604	0.214584	0.179343
529		0.38173	0.332202	0.252441	0.225333	0.214485	0.178962
528.5		0.381295	0.331763	0.252437	0.225351	0.214558	0.178901
528		0.381062	0.331494	0.252433	0.225632	0.214798	0.178821
527.5		0.38113	0.331463	0.252509	0.226022	0.21493	0.178943
527		0.381353	0.331332	0.252874	0.226306	0.215264	0.178985
526.5		0.381302	0.331149	0.252894	0.226423	0.215336	0.178926
526		0.381535	0.331273	0.253147	0.226979	0.215608	0.178943
525.5		0.381835	0.331509	0.253602	0.227634	0.21626	0.179204
525		0.382345	0.331916	0.253828	0.228233	0.216701	0.1793
524.5		0.382912	0.332232	0.25439	0.228811	0.217121	0.179318
524		0.383541	0.332638	0.255099	0.22932	0.217793	0.179577
523.5		0.384109	0.333098	0.255411	0.23026	0.218367	0.179856
523		0.384842	0.333727	0.255998	0.231095	0.219083	0.180077
522.5		0.385539	0.334146	0.256575	0.231735	0.219511	0.180254
522		0.386642	0.33482	0.257209	0.232474	0.220381	0.180529
521.5		0.38711	0.335407	0.258047	0.23328	0.220928	0.180542
521		0.388004	0.335859	0.258373	0.234105	0.221642	0.18099
520.5		0.388864	0.336533	0.258982	0.234632	0.222131	0.181309
520		0.389577	0.336908	0.259499	0.235566	0.222696	0.181536
519.5		0.390183	0.337477	0.260129	0.23605	0.223257	0.181562
519		0.391017	0.337915	0.260633	0.236804	0.223876	0.181967
518.5		0.391569	0.338356	0.261009	0.237102	0.224342	0.182418
518		0.392002	0.338567	0.261523	0.23765	0.224667	0.182477
517.5		0.392485	0.338916	0.261817	0.238026	0.225169	0.18256
517		0.392408	0.338983	0.261816	0.238182	0.225282	0.182723
516.5		0.392566	0.339077	0.261967	0.238226	0.225463	0.182974
516		0.392526	0.33902	0.261968	0.238503	0.225318	0.18287
515.5		0.392431	0.339069	0.262067	0.238308	0.225385	0.1828
515		0.392016	0.338864	0.261943	0.238398	0.225256	0.182787
514.5		0.39168	0.33858	0.261247	0.238152	0.225126	0.18272
514		0.391212	0.338201	0.261194	0.237694	0.224776	0.182737
513.5		0.390473	0.337674	0.260693	0.237325	0.224296	0.182561
513		0.389406	0.336867	0.260308	0.23678	0.22402	0.18249
512.5		0.388141	0.336013	0.259455	0.235845	0.223209	0.181944
512		0.386579	0.334988	0.258547	0.234774	0.22236	0.181708
511.5		0.385224	0.333863	0.257832	0.233977	0.221685	0.181314
511		0.383406	0.332495	0.256624	0.232787	0.220563	0.180803
510.5		0.38123	0.331269	0.255375	0.231407	0.219563	0.180228
510		0.378932	0.329302	0.253831	0.229562	0.218136	0.179591
509.5		0.37678	0.32755	0.252477	0.228147	0.216873	0.179104
509		0.374054	0.32563	0.250811	0.226373	0.215278	0.17804
508.5		0.371327	0.32362	0.24923	0.224533	0.213967	0.177499
508		0.368207	0.321252	0.2471	0.222407	0.212015	0.176588
507.5		0.365212	0.318892	0.245152	0.220444	0.210261	0.175765
507		0.36178	0.316318	0.242963	0.218097	0.20848	0.174595
506.5		0.357925	0.313592	0.240779	0.215814	0.206377	0.173514
506		0.354107	0.310836	0.238231	0.213416	0.204391	0.172331
505.5		0.350405	0.307982	0.236013	0.211135	0.202252	0.17145
505		0.346646	0.304868	0.233622	0.208635	0.199913	0.170013
504.5		0.342305	0.301872	0.231172	0.206163	0.197784	0.168743
504		0.338212	0.298643	0.228513	0.203756	0.195616	0.167544
503.5		0.334186	0.295554	0.226001	0.201096	0.193408	0.166374
503		0.329637	0.291731	0.223203	0.198389	0.190713	0.164782
502.5		0.325189	0.288254	0.22046	0.195681	0.188244	0.163258
502		0.320588	0.28461	0.217423	0.192896	0.185723	0.161663
501.5		0.315794	0.281147	0.214548	0.190035	0.183252	0.16006
501		0.311714	0.2775	0.21172	0.187471	0.180779	0.158865
500.5		0.307298	0.274041	0.20891	0.184818	0.178449	0.156946
500		0.308902	0.275787	0.210201	0.185963	0.179995	0.156932
499.5		0.30406	0.272006	0.207029	0.183176	0.177487	0.155093
499		0.299864	0.268549	0.204373	0.180319	0.175086	0.153595
498.5		0.295411	0.264645	0.201481	0.177701	0.172742	0.151695
498		0.290786	0.260997	0.198513	0.175256	0.169924	0.150369
497.5		0.286296	0.25731	0.195975	0.172635	0.167774	0.148534
497		0.282101	0.25395	0.193047	0.169914	0.165462	0.147104
496.5		0.277601	0.250093	0.190277	0.167464	0.163343	0.145253
496		0.273762	0.246701	0.187828	0.165182	0.161184	0.143721
495.5		0.269706	0.243357	0.185329	0.162925	0.159033	0.142041
495		0.265506	0.239974	0.182577	0.160495	0.15693	0.140491
494.5		0.262068	0.236796	0.180304	0.158315	0.155099	0.139355
494		0.258255	0.233612	0.17802	0.155922	0.153105	0.137828
493.5		0.254702	0.23066	0.175788	0.15424	0.150999	0.136162
493		0.251174	0.227723	0.173752	0.152113	0.149353	0.134956
492.5		0.24781	0.224703	0.171301	0.14994	0.147492	0.133348
492		0.244392	0.221828	0.169406	0.148092	0.145902	0.132307
491.5		0.240926	0.218975	0.167088	0.146086	0.143704	0.130758
491		0.238076	0.216326	0.165208	0.144292	0.142404	0.129544
490.5		0.235179	0.213755	0.163222	0.142844	0.140909	0.128409
490		0.232091	0.211199	0.161446	0.140938	0.139426	0.126901
489.5		0.229188	0.208543	0.159817	0.13942	0.137904	0.126107
489		0.22661	0.20617	0.158045	0.138106	0.136233	0.124794
488.5		0.223629	0.203786	0.156151	0.136045	0.134445	0.12328
488		0.221176	0.201412	0.154569	0.134793	0.133463	0.122464
487.5		0.21847	0.199197	0.152705	0.13329	0.131831	0.121137
487		0.215515	0.196639	0.150842	0.131432	0.130177	0.119978
486.5		0.213009	0.194156	0.149059	0.129816	0.129077	0.118613
486		0.210532	0.192397	0.147555	0.128345	0.127544	0.117685
485.5		0.20784	0.189704	0.145766	0.126847	0.126053	0.116634
485		0.205296	0.187489	0.144028	0.125217	0.124496	0.115569
484.5		0.202377	0.185028	0.142387	0.123664	0.123009	0.114137
484		0.199893	0.182744	0.140748	0.122038	0.121785	0.112957
483.5		0.19724	0.180551	0.138962	0.120732	0.120342	0.111869
483		0.194207	0.177732	0.137092	0.11893	0.118648	0.110582
482.5		0.191501	0.175432	0.135294	0.117484	0.116854	0.109001
482		0.188712	0.1731	0.133524	0.11559	0.115524	0.10774
481.5		0.186094	0.170571	0.131607	0.113907	0.114007	0.106662
481		0.183042	0.167929	0.129818	0.112013	0.112385	0.105247
480.5		0.179783	0.164948	0.127769	0.110399	0.11049	0.1039
480		0.17658	0.162285	0.125358	0.108183	0.108479	0.102245
479.5		0.173938	0.159599	0.123462	0.106658	0.106968	0.100978
479		0.170711	0.156913	0.121503	0.104485	0.10529	0.099627
478.5		0.167443	0.153995	0.119428	0.102639	0.103333	0.098279
478		0.163899	0.150999	0.116783	0.10043	0.101306	0.096259
477.5		0.160686	0.148199	0.114248	0.098362	0.099659	0.094675
477		0.15755	0.145267	0.112601	0.096449	0.097804	0.093366
476.5		0.154279	0.142047	0.110138	0.094399	0.095547	0.091655
476		0.150735	0.138973	0.107725	0.09238	0.093653	0.089749
475.5		0.147462	0.136058	0.105303	0.090207	0.091452	0.111461
475		0.144104	0.132842	0.102986	0.088102	0.089783	0.086511
474.5		0.140562	0.129724	0.100702	0.086163	0.087846	0.085092
474		0.137476	0.127335	0.098739	0.084372	0.086042	0.083674
473.5		0.133774	0.12384	0.096023	0.081976	0.083762	0.081763
473		0.130293	0.120559	0.093686	0.079709	0.081702	0.079602
472.5		0.127358	0.117821	0.091461	0.077998	0.080192	0.078448
472		0.123899	0.114433	0.089365	0.075655	0.077879	0.076645
471.5		0.120464	0.111541	0.086879	0.073703	0.076055	0.07467
471		0.117334	0.108773	0.084432	0.071635	0.074104	0.072962
470.5		0.114386	0.105792	0.082516	0.06984	0.072647	0.071859
470		0.111632	0.103018	0.08039	0.068022	0.070806	0.069977
469.5		0.108353	0.100407	0.078348	0.066274	0.069201	0.068154
469		0.105698	0.097717	0.076521	0.064866	0.067632	0.066743
468.5		0.103058	0.094932	0.074445	0.062628	0.065815	0.065588
468		0.099979	0.092683	0.072665	0.061002	0.064011	0.064015
467.5		0.097238	0.089958	0.070796	0.059501	0.062573	0.062255
467		0.094895	0.087676	0.068914	0.057808	0.060992	0.061025
466.5		0.092335	0.085382	0.067337	0.056479	0.059893	0.059673
466		0.089711	0.082933	0.06533	0.054749	0.058038	0.058362
465.5		0.087788	0.080977	0.064264	0.05376	0.057052	0.057099
465		0.085541	0.079078	0.062417	0.052555	0.055953	0.055874
464.5		0.083334	0.076773	0.060908	0.050912	0.054643	0.054606
464		0.081145	0.074941	0.059467	0.049619	0.053461	0.053659
463.5		0.078953	0.072576	0.057898	0.048523	0.052012	0.05249
463		0.077012	0.070951	0.056596	0.047279	0.050697	0.05109
462.5		0.075297	0.069329	0.055333	0.046421	0.04995	0.049756
462		0.073371	0.067465	0.053982	0.045007	0.048825	0.049134
461.5		0.071455	0.065577	0.052536	0.04366	0.047309	0.047751
461		0.069656	0.064048	0.051704	0.043122	0.046638	0.047036
460.5		0.068458	0.062802	0.050689	0.042494	0.045752	0.046302
460		0.067094	0.061366	0.049667	0.040952	0.045276	0.045269
459.5		0.06482	0.059462	0.04824	0.039982	0.043964	0.044252
459		0.063491	0.058083	0.0475	0.039156	0.043187	0.043572
458.5		0.06191	0.056612	0.045683	0.038235	0.041746	0.042017
458		0.060482	0.055211	0.044769	0.037536	0.041548	0.041164
457.5		0.058739	0.053672	0.043954	0.036441	0.040336	0.040779
457		0.05766	0.052519	0.043033	0.035847	0.039582	0.039921
456.5		0.056136	0.050873	0.041887	0.034587	0.038309	0.038614
456		0.054588	0.049815	0.041028	0.033715	0.037645	0.03781
455.5		0.053808	0.04878	0.040215	0.03342	0.037622	0.037672
455		0.052626	0.048055	0.039712	0.032895	0.036748	0.036972
454.5		0.051168	0.046493	0.038795	0.031892	0.035811	0.036065
454		0.050123	0.045839	0.037916	0.031564	0.035581	0.035391
453.5		0.049338	0.044706	0.037344	0.030804	0.034963	0.034606
453		0.048074	0.043471	0.036735	0.030152	0.033991	0.034041
452.5		0.046563	0.042235	0.035593	0.029485	0.03349	0.033255
452		0.045817	0.041152	0.034891	0.029166	0.033082	0.032695
451.5		0.044773	0.040475	0.034031	0.028296	0.032779	0.032144
451		0.043895	0.039562	0.034013	0.028051	0.032158	0.032013
450.5		0.042765	0.03845	0.033078	0.027362	0.031472	0.031157
450		0.041645	0.037939	0.032643	0.026921	0.030973	0.030664
449.5		0.040981	0.036849	0.031949	0.026179	0.030608	0.029742
449		0.040188	0.03632	0.031326	0.02587	0.030248	0.029778
448.5		0.038898	0.035254	0.030232	0.025384	0.029646	0.029015
448		0.038124	0.034231	0.030168	0.024863	0.028839	0.028139
447.5		0.037631	0.03358	0.029515	0.024451	0.028497	0.027513
447		0.036468	0.03218	0.028953	0.023565	0.028164	0.027202
446.5		0.035676	0.031857	0.028026	0.02364	0.027712	0.026751
446		0.034566	0.031048	0.027795	0.022948	0.026639	0.026217
445.5		0.034135	0.030298	0.027297	0.02262	0.026604	0.025537
445		0.033241	0.029079	0.026609	0.021802	0.026581	0.025049
444.5		0.032399	0.028587	0.026011	0.021095	0.026092	0.025127
444		0.031624	0.02788	0.025517	0.021117	0.025134	0.023919
443.5		0.031079	0.027453	0.024929	0.020853	0.025237	0.023598
443		0.030243	0.026678	0.024426	0.020189	0.02466	0.023391
442.5		0.029593	0.025955	0.024224	0.020224	0.024608	0.023081
442		0.029206	0.025018	0.024152	0.019969	0.024243	0.02271
441.5		0.028119	0.024915	0.023417	0.019522	0.023634	0.022608
441		0.02751	0.023821	0.022903	0.019071	0.023175	0.021063
440.5		0.026797	0.023189	0.022437	0.018218	0.022877	0.020962
440		0.026944	0.0227	0.02203	0.021385	0.022729	0.021223
439.5		0.02597	0.021966	0.021752	0.018221	0.022233	0.020259
439		0.025493	0.021877	0.021218	0.01771	0.021847	0.019748
438.5		0.024674	0.021199	0.021036	0.017242	0.021652	0.020036
438		0.02442	0.020477	0.021214	0.017182	0.021811	0.019611
437.5		0.024063	0.019766	0.020058	0.016966	0.020918	0.018838
437		0.023966	0.019969	0.020195	0.017021	0.021165	0.01877
436.5		0.023319	0.019583	0.020275	0.01709	0.021258	0.018687
436		0.02339	0.019464	0.019765	0.016667	0.021173	0.018467
435.5		0.022366	0.018772	0.019681	0.017006	0.020888	0.018636
435		0.021898	0.018348	0.01927	0.016403	0.020912	0.018143
434.5		0.021456	0.018077	0.018835	0.016438	0.020373	0.018057
434		0.021399	0.017715	0.018162	0.016032	0.02063	0.017802
433.5		0.021172	0.017176	0.018579	0.015512	0.019955	0.017288
433		0.020888	0.016706	0.018883	0.01606	0.019902	0.017543
432.5		0.020786	0.017027	0.018458	0.016057	0.019409	0.017005
432		0.0203	0.016764	0.01803	0.015673	0.020276	0.016851
431.5		0.020077	0.016244	0.017922	0.015694	0.020007	0.016652
431		0.020024	0.016265	0.017867	0.015466	0.019845	0.016557
430.5		0.019876	0.016052	0.017477	0.015073	0.019558	0.016493
430		0.019378	0.015673	0.017135	0.015572	0.019361	0.016303
429.5		0.019097	0.015517	0.017787	0.01539	0.019529	0.016098
429		0.018612	0.015541	0.017515	0.015081	0.019195	0.016141
428.5		0.01896	0.015939	0.01755	0.015396	0.018943	0.016197
428		0.019266	0.015652	0.017726	0.01568	0.019268	0.016163
427.5		0.018515	0.014677	0.017102	0.015346	0.019973	0.016257
427		0.018883	0.015859	0.017371	0.015909	0.019658	0.015902
426.5		0.017854	0.015276	0.017723	0.015228	0.019561	0.015554
426		0.018326	0.015007	0.016933	0.015781	0.019861	0.015413
425.5		0.018271	0.01553	0.01733	0.014879	0.019883	0.015829
425		0.018105	0.014752	0.017142	0.015497	0.019795	0.015528
424.5		0.018253	0.014816	0.017224	0.01524	0.019664	0.015875
424		0.017797	0.014162	0.016986	0.015421	0.019659	0.015144
423.5		0.018329	0.014318	0.016739	0.016014	0.020597	0.015929
423		0.018292	0.014421	0.016724	0.015129	0.019793	0.015942
422.5		0.017967	0.01422	0.017681	0.015909	0.019583	0.015517
422		0.01905	0.01486	0.018479	0.016843	0.020868	0.016515
421.5		0.018288	0.01543	0.018139	0.016886	0.021942	0.016059
421		0.018325	0.01423	0.01785	0.016623	0.02124	0.016636
420.5		0.018123	0.014434	0.017759	0.017106	0.020902	0.016027
420		0.018097	0.015221	0.018068	0.016374	0.02054	0.015893
419.5		0.018395	0.015225	0.017626	0.017457	0.021155	0.016254
419		0.018414	0.015089	0.017751	0.01699	0.020894	0.016466
418.5		0.018972	0.015275	0.018948	0.018033	0.021678	0.017081
418		0.017727	0.014708	0.018178	0.01773	0.020944	0.01695
417.5		0.018441	0.015027	0.019272	0.018754	0.021413	0.016856
417		0.019366	0.016753	0.019713	0.018499	0.022412	0.017141
416.5		0.018376	0.015225	0.019627	0.018175	0.022749	0.017488
416		0.019724	0.016117	0.019782	0.019074	0.023601	0.018487
415.5		0.0189	0.016044	0.020342	0.019409	0.02269	0.01762
415		0.020688	0.016562	0.021064	0.021001	0.024586	0.019048
414.5		0.019962	0.016414	0.020524	0.019713	0.02416	0.019464
414		0.020334	0.017243	0.021051	0.02096	0.02477	0.019772
413.5		0.021473	0.017795	0.022536	0.02199	0.025237	0.02064
413		0.021788	0.017788	0.021129	0.021977	0.025704	0.020017
412.5		0.021899	0.018261	0.023057	0.022094	0.026189	0.02021
412		0.021312	0.017723	0.022028	0.022157	0.026449	0.020779
411.5		0.02271	0.019273	0.022915	0.024016	0.027267	0.02147
411		0.022715	0.019382	0.025002	0.023467	0.027258	0.02386
410.5		0.023511	0.019148	0.023679	0.024079	0.028642	0.022293
410		0.023737	0.021716	0.025983	0.026791	0.029348	0.023611
409.5		0.02429	0.0204	0.026058	0.025737	0.030958	0.024552
409		0.024501	0.020488	0.026312	0.02618	0.031149	0.025168
408.5		0.024684	0.021851	0.026547	0.026206	0.031747	0.025529
408		0.02467	0.022486	0.027244	0.02874	0.031373	0.02635
407.5		0.025795	0.022225	0.027197	0.027954	0.033376	0.026972
407		0.026831	0.022778	0.029687	0.029322	0.033528	0.027358
406.5		0.027533	0.023606	0.030219	0.029813	0.035298	0.028662
406		0.026769	0.024016	0.028764	0.029385	0.033211	0.026355
405.5		0.026822	0.024601	0.029756	0.031315	0.035389	0.029348
405		0.028471	0.025161	0.030583	0.030525	0.037396	0.029836
404.5		0.027472	0.024409	0.029858	0.031924	0.035277	0.031787
404		0.027453	0.022947	0.030958	0.033177	0.037368	0.030298
403.5		0.029835	0.027384	0.032775	0.033544	0.036817	0.034443
403		0.028782	0.02593	0.032177	0.032732	0.038088	0.029695
402.5		0.028578	0.026477	0.033407	0.033313	0.038438	0.032699
402		0.029122	0.025786	0.033003	0.03487	0.039656	0.032098
401.5		0.030327	0.026436	0.032833	0.03342	0.03897	0.03095
401		0.026997	0.026267	0.033443	0.033575	0.037671	0.030937
400.5		0.026176	0.025561	0.03323	0.032794	0.036429	0.030058
400		0.026286	0.02169	0.028093	0.028674	0.034167	0.027875

[truncated: 14 more sheets: Supplementary Fig. 4d, Supplementary Fig. 4f, Supplementary Fig. 4g, Supplementary Fig. 5h, Supplementary Fig. 5i, Supplementary Fig. 6a, Supplementary Fig. 6b, Supplementary Fig. 6c, Supplementary Fig. 6d, Supplementary Fig. 7a, Supplementary Fig. 7b, Supplementary Fig. 7g, Supplementary Fig. 7h, Supplementary Fig. 9]
