# Supplementary material for: RNA structure promotes liquid-to-solid phase transition of short RNAs in neuronal dysfunction
Source: Commun Biol. 2024 Jan 29;7:137. doi: 10.1038/s42003-024-05828-z (PMC10824717; doi:10.1038/s42003-024-05828-z)
Supplement: Supplementary file 5 — Supplementary Movies 1–18 [file 42003_2024_5828_MOESM5_ESM.zip]

Archive with 42 entries (39 files):
- Supplementary Movies/
- Supplementary Movies/.DS_Store
- __MACOSX/
- __MACOSX/Supplementary Movies/
- __MACOSX/Supplementary Movies/._.DS_Store
- Supplementary Movies/Supplementary Movie 7.mov
- __MACOSX/Supplementary Movies/._Supplementary Movie 7.mov
- Supplementary Movies/Supplementary Movie 11.mov
- __MACOSX/Supplementary Movies/._Supplementary Movie 11.mov
- Supplementary Movies/Supplementary Movie 10.mov
- __MACOSX/Supplementary Movies/._Supplementary Movie 10.mov
- Supplementary Movies/Supplementary Movie 6.mov
- __MACOSX/Supplementary Movies/._Supplementary Movie 6.mov
- Supplementary Movies/Supplementary Movie 4.mov
- __MACOSX/Supplementary Movies/._Supplementary Movie 4.mov
- Supplementary Movies/Supplementary Movie 12.mov
- __MACOSX/Supplementary Movies/._Supplementary Movie 12.mov
- Supplementary Movies/Supplementary Movie 13.mov
- __MACOSX/Supplementary Movies/._Supplementary Movie 13.mov
- Supplementary Movies/Supplementary Movie 5.mov
- __MACOSX/Supplementary Movies/._Supplementary Movie 5.mov
- Supplementary Movies/Supplementary Movie 1.mov
- __MACOSX/Supplementary Movies/._Supplementary Movie 1.mov
- Supplementary Movies/Supplementary Movie 17.mov
- __MACOSX/Supplementary Movies/._Supplementary Movie 17.mov
- Supplementary Movies/Supplementary Movie 2.mov
- __MACOSX/Supplementary Movies/._Supplementary Movie 2.mov
- Supplementary Movies/Supplementary Movie 14.mov
- __MACOSX/Supplementary Movies/._Supplementary Movie 14.mov
- Supplementary Movies/Supplementary Movie 15.mov
- __MACOSX/Supplementary Movies/._Supplementary Movie 15.mov
- Supplementary Movies/Supplementary Movie 3.mov
- __MACOSX/Supplementary Movies/._Supplementary Movie 3.mov
- Supplementary Movies/Supplementary Movie 18.mov
- __MACOSX/Supplementary Movies/._Supplementary Movie 18.mov
- Supplementary Movies/Supplementary Movie  16.mov
- __MACOSX/Supplementary Movies/._Supplementary Movie  16.mov
- Supplementary Movies/Supplementary Movie 9.mov
- __MACOSX/Supplementary Movies/._Supplementary Movie 9.mov
- Supplementary Movies/Supplementary Movie 8 .mov
- __MACOSX/Supplementary Movies/._Supplementary Movie 8 .mov
- __MACOSX/._Supplementary Movies
